# Supplementary material for: Germline polymorphisms and alternative splicing of human immunoglobulin light chain genes
Source: iScience. 2021 Sep 29;24(10):103192. doi: 10.1016/j.isci.2021.103192 (PMC8517844; doi:10.1016/j.isci.2021.103192)
Supplement: Data S1. Validated Ig sequences [file mmc2.zip]

Archive with 1 entries (1 files):
- validated_seq_RelatedToFig1&2_Mikocziova&Peres-et-al.fasta
