# Supplementary material for: Germline polymorphisms and alternative splicing of human immunoglobulin light chain genes
Source: iScience. 2021 Sep 29;24(10):103192. doi: 10.1016/j.isci.2021.103192 (PMC8517844; doi:10.1016/j.isci.2021.103192)
Supplement: Data S2. Upstream sequences summary [file mmc3.zip]

Archive with 2 entries (2 files):
- USPTREAM_SUMMARY_RelatedToFigS4&S5_Mikocziova&Peres-et-al.tsv
- README.txt
