# Supplementary material for: Germline polymorphisms and alternative splicing of human immunoglobulin light chain genes
Source: iScience. 2021 Sep 29;24(10):103192. doi: 10.1016/j.isci.2021.103192 (PMC8517844; doi:10.1016/j.isci.2021.103192)
Supplement: Data S2. Upstream sequences summary [file mmc3.zip › USPTREAM_SUMMARY_RelatedToFigS4&S5_Mikocziova&Peres-et-al.tsv]

ALLELE	REF_UTR5_SEQ	REF_LEADER_SEQ	REF_L1_SEQ	REF_INTRON_SEQ	REF_L2_SEQ	REF_FULL_3to5	SEQ_NUM	CLUSTER	CONS	GENE	CLUSTER_COUNT	FRAC	FAMILY	ALLELE_CONS	VAR
IGKV1-39*01	ctgcagctgtgctcagcctgccccatgccctgctgattgatttgcatgttccagagcacagccccctgccctgaagacttttttatgggctggtcgcaccctgtgcaggagtcagtctcagtcaggacacagc	atggacatgagggtccccgctcagctcctggggctcctgctactctggctccgaggtgccagatgt	atggacatgagggtccccgctcagctcctggggctcctgctactctggctccgag	gtaaggatggagaacactaggaatttactcagccagtgtgctcagtactgactggaacttcagggaagttctctgataacatgattaatagtaagaatatttgtttttatgtttccaatctcag	gtgccagatgt	TGTAGACCGTGGAGCCTCGGTCTCATCGTCCTCGGGGTCCTCGACTCGCCCCTGGGAGTACAGGTACGACACAGGACTGACTCTGACTGAGGACGTGTCCCACGCTGGTCGGGTATTTTTTCAGAAGTCCCGTCCCCCGACACGAGACCTTGTACGTTTAGTTAGTCGTCCCGTACCCCGTCCGACTCGTGTCGACGTC	99	1	TGTAGACCGTGGAGCCTCGGTCTCATCGTCCTCGGGGTCCTCGACTCGCCCCTGGGAGTACAGGTACGACACAGGACTGACTCTGAG	IGKV1E-39	98	0.5	IGKV1E	IGKV1E-39*01_1	C87G
IGKV1D-39*01	ctgcagctgtgctcagcctgccccatgccctgctgattgatttgcatgttccagagcacagcctcctgccctgaagacttttttatgggctggtcgcaccctgtgcaggagtcagtctcagtcaggacacagc	atggacatgagggtccccgctcagctcctggggctcctgctactctggctccgaggtgccagatgt	atggacatgagggtccccgctcagctcctggggctcctgctactctggctccgag	gtaaggatggagaacactaggaatttactcagccagtgtgctcagtactgactggaacttcagggaagttctctgataacatgattaatagtaagaatatttgtttttatgtttccaatctcag	gtgccagatgt	TGTAGACCGTGGAGCCTCGGTCTCATCGTCCTCGGGGTCCTCGACTCGCCCCTGGGAGTACAGGTACGACACAGGACTGACTCTGACTGAGGACGTGTCCCACGCTGGTCGGGTATTTTTTCAGAAGTCCCGTCCTCCGACACGAGACCTTGTACGTTTAGTTAGTCGTCCCGTACCCCGTCCGACTCGTGTCGACGTC	99	1	TGTAGACCGTGGAGCCTCGGTCTCATCGTCCTCGGGGTCCTCGACTCGCCCCTGGGAGTACAGGTACGACACAGGACTGACTCTGAG	IGKV1E-39	98	0.5	IGKV1E	IGKV1E-39*01_1	C87G
IGKV1-39*01	ctgcagctgtgctcagcctgccccatgccctgctgattgatttgcatgttccagagcacagccccctgccctgaagacttttttatgggctggtcgcaccctgtgcaggagtcagtctcagtcaggacacagc	atggacatgagggtccccgctcagctcctggggctcctgctactctggctccgaggtgccagatgt	atggacatgagggtccccgctcagctcctggggctcctgctactctggctccgag	gtaaggatggagaacactaggaatttactcagccagtgtgctcagtactgactggaacttcagggaagttctctgataacatgattaatagtaagaatatttgtttttatgtttccaatctcag	gtgccagatgt	TGTAGACCGTGGAGCCTCGGTCTCATCGTCCTCGGGGTCCTCGACTCGCCCCTGGGAGTACAGGTACGACACAGGACTGACTCTGACTGAGGACGTGTCCCACGCTGGTCGGGTATTTTTTCAGAAGTCCCGTCCCCCGACACGAGACCTTGTACGTTTAGTTAGTCGTCCCGTACCCCGTCCGACTCGTGTCGACGTC	1	2	TGTAGACCGTGGAGCCTCGGTCTCATCGTCCTCGGGGTCCTCGACTCGCCCCTGGGAGTACAGGTACGACACAGGACTGACTCTGAC	IGKV1E-39	98	0.5	IGKV1E	IGKV1E-39*01_2
IGKV1D-39*01	ctgcagctgtgctcagcctgccccatgccctgctgattgatttgcatgttccagagcacagcctcctgccctgaagacttttttatgggctggtcgcaccctgtgcaggagtcagtctcagtcaggacacagc	atggacatgagggtccccgctcagctcctggggctcctgctactctggctccgaggtgccagatgt	atggacatgagggtccccgctcagctcctggggctcctgctactctggctccgag	gtaaggatggagaacactaggaatttactcagccagtgtgctcagtactgactggaacttcagggaagttctctgataacatgattaatagtaagaatatttgtttttatgtttccaatctcag	gtgccagatgt	TGTAGACCGTGGAGCCTCGGTCTCATCGTCCTCGGGGTCCTCGACTCGCCCCTGGGAGTACAGGTACGACACAGGACTGACTCTGACTGAGGACGTGTCCCACGCTGGTCGGGTATTTTTTCAGAAGTCCCGTCCTCCGACACGAGACCTTGTACGTTTAGTTAGTCGTCCCGTACCCCGTCCGACTCGTGTCGACGTC	1	2	TGTAGACCGTGGAGCCTCGGTCTCATCGTCCTCGGGGTCCTCGACTCGCCCCTGGGAGTACAGGTACGACACAGGACTGACTCTGAC	IGKV1E-39	98	0.5	IGKV1E	IGKV1E-39*01_2
IGKV1-39*01	ctgcagctgtgctcagcctgccccatgccctgctgattgatttgcatgttccagagcacagccccctgccctgaagacttttttatgggctggtcgcaccctgtgcaggagtcagtctcagtcaggacacagc	atggacatgagggtccccgctcagctcctggggctcctgctactctggctccgaggtgccagatgt	atggacatgagggtccccgctcagctcctggggctcctgctactctggctccgag	gtaaggatggagaacactaggaatttactcagccagtgtgctcagtactgactggaacttcagggaagttctctgataacatgattaatagtaagaatatttgtttttatgtttccaatctcag	gtgccagatgt	TGTAGACCGTGGAGCCTCGGTCTCATCGTCCTCGGGGTCCTCGACTCGCCCCTGGGAGTACAGGTACGACACAGGACTGACTCTGACTGAGGACGTGTCCCACGCTGGTCGGGTATTTTTTCAGAAGTCCCGTCCCCCGACACGAGACCTTGTACGTTTAGTTAGTCGTCCCGTACCCCGTCCGACTCGTGTCGACGTC	3	1	TGTAGACCGTGGAGCCTCGGTCTCATCGTCCTCGGGGTCCTCGACTCGCCCCTGGGAGTACAGGTACGACACAGGACTGACTCTGAG	IGKV1E-39	2	0.5	IGKV1E	IGKV1E-39*01_A229C_1	C87G
IGKV1D-39*01	ctgcagctgtgctcagcctgccccatgccctgctgattgatttgcatgttccagagcacagcctcctgccctgaagacttttttatgggctggtcgcaccctgtgcaggagtcagtctcagtcaggacacagc	atggacatgagggtccccgctcagctcctggggctcctgctactctggctccgaggtgccagatgt	atggacatgagggtccccgctcagctcctggggctcctgctactctggctccgag	gtaaggatggagaacactaggaatttactcagccagtgtgctcagtactgactggaacttcagggaagttctctgataacatgattaatagtaagaatatttgtttttatgtttccaatctcag	gtgccagatgt	TGTAGACCGTGGAGCCTCGGTCTCATCGTCCTCGGGGTCCTCGACTCGCCCCTGGGAGTACAGGTACGACACAGGACTGACTCTGACTGAGGACGTGTCCCACGCTGGTCGGGTATTTTTTCAGAAGTCCCGTCCTCCGACACGAGACCTTGTACGTTTAGTTAGTCGTCCCGTACCCCGTCCGACTCGTGTCGACGTC	3	1	TGTAGACCGTGGAGCCTCGGTCTCATCGTCCTCGGGGTCCTCGACTCGCCCCTGGGAGTACAGGTACGACACAGGACTGACTCTGAG	IGKV1E-39	2	0.5	IGKV1E	IGKV1E-39*01_A229C_1	C87G
IGKV1-39*01	ctgcagctgtgctcagcctgccccatgccctgctgattgatttgcatgttccagagcacagccccctgccctgaagacttttttatgggctggtcgcaccctgtgcaggagtcagtctcagtcaggacacagc	atggacatgagggtccccgctcagctcctggggctcctgctactctggctccgaggtgccagatgt	atggacatgagggtccccgctcagctcctggggctcctgctactctggctccgag	gtaaggatggagaacactaggaatttactcagccagtgtgctcagtactgactggaacttcagggaagttctctgataacatgattaatagtaagaatatttgtttttatgtttccaatctcag	gtgccagatgt	TGTAGACCGTGGAGCCTCGGTCTCATCGTCCTCGGGGTCCTCGACTCGCCCCTGGGAGTACAGGTACGACACAGGACTGACTCTGACTGAGGACGTGTCCCACGCTGGTCGGGTATTTTTTCAGAAGTCCCGTCCCCCGACACGAGACCTTGTACGTTTAGTTAGTCGTCCCGTACCCCGTCCGACTCGTGTCGACGTC	1	2	TGTAGACCGTGGAGCCTCGGTCTCATCGTCCTCGGGGTCCTCGACTCGCCCCTGGGAGTACAGGTACGACACAGGACTGACTCTGAC	IGKV1E-39	2	0.5	IGKV1E	IGKV1E-39*01_A229C_2
IGKV1D-39*01	ctgcagctgtgctcagcctgccccatgccctgctgattgatttgcatgttccagagcacagcctcctgccctgaagacttttttatgggctggtcgcaccctgtgcaggagtcagtctcagtcaggacacagc	atggacatgagggtccccgctcagctcctggggctcctgctactctggctccgaggtgccagatgt	atggacatgagggtccccgctcagctcctggggctcctgctactctggctccgag	gtaaggatggagaacactaggaatttactcagccagtgtgctcagtactgactggaacttcagggaagttctctgataacatgattaatagtaagaatatttgtttttatgtttccaatctcag	gtgccagatgt	TGTAGACCGTGGAGCCTCGGTCTCATCGTCCTCGGGGTCCTCGACTCGCCCCTGGGAGTACAGGTACGACACAGGACTGACTCTGACTGAGGACGTGTCCCACGCTGGTCGGGTATTTTTTCAGAAGTCCCGTCCTCCGACACGAGACCTTGTACGTTTAGTTAGTCGTCCCGTACCCCGTCCGACTCGTGTCGACGTC	1	2	TGTAGACCGTGGAGCCTCGGTCTCATCGTCCTCGGGGTCCTCGACTCGCCCCTGGGAGTACAGGTACGACACAGGACTGACTCTGAC	IGKV1E-39	2	0.5	IGKV1E	IGKV1E-39*01_A229C_2
IGKV1-33*01	ctgcagctgtgcccagcctgccctatcccctgctgatttgcatgttcgcagagcacagccccctgccctgaagacttattaataggctggtcgcaccctgtgcaggagtcagtcccaaccaggacacagc	atggacatgagggtccctgctcagctcctggggctcctgcagctctggctctcaggtgccagatgt	atggacatgagggtccctgctcagctcctggggctcctgcagctctggctctcag	gtaaggaaggataacactaggaattttctcagccagtgtgctcagtacagcctggctcttgatggaagccttcctataatatgactaatagtatgaatatttgtgtttatgtttctaatcgcag	gtgccagatgt	TGTAGACCGTGGACTCTCGGTCTCGACGTCCTCGGGGTCCTCGACTCGTCCCTGGGAGTACAGGTACGACACAGGACCAACCCTGACTGAGGACGTGTCCCACGCTGGTCGGATAATTATTCAGAAGTCCCGTCCCCCGACACGAGACGCTTGTACGTTTAGTCGTCCCCTATCCCGTCCGACCCGTGTCGACGTC	1	1	TGTAGACCGTGGACTCTCGGTCTCGTCGTCCTCGGGGTCCTCGACTCGTCCCTGGGAGTACAGGTACGACACAGGACCAACCCTGAC	IGKV1E-33	98	0.507772020725389	IGKV1E	IGKV1E-33*01_1	A26T
IGKV1D-33*01	ctgcagctgtgcccagcctgccctatcccctgctgatttgcatgttcgcagagcacagccccctgccctgaagacttattaataggctggtcgcaccctgtgcaggagtcagtcccaaccaggacacagc	atggacatgagggtccctgctcagctcctggggctcctgctgctctggctctcaggtgccagatgt	atggacatgagggtccctgctcagctcctggggctcctgctgctctggctctcag	gtaaggaaggataacactatgaattttctcagccagtgggctcagtacagcctggctcttgatggaagccttcctataatatgactaatagtatgaatatttgtgtttatgtttctaatcgcag	gtgccagatgt	TGTAGACCGTGGACTCTCGGTCTCGTCGTCCTCGGGGTCCTCGACTCGTCCCTGGGAGTACAGGTACGACACAGGACCAACCCTGACTGAGGACGTGTCCCACGCTGGTCGGATAATTATTCAGAAGTCCCGTCCCCCGACACGAGACGCTTGTACGTTTAGTCGTCCCCTATCCCGTCCGACCCGTGTCGACGTC	1	1	TGTAGACCGTGGACTCTCGGTCTCGTCGTCCTCGGGGTCCTCGACTCGTCCCTGGGAGTACAGGTACGACACAGGACCAACCCTGAC	IGKV1E-33	98	0.507772020725389	IGKV1E	IGKV1E-33*01_1
IGKV1-33*01	ctgcagctgtgcccagcctgccctatcccctgctgatttgcatgttcgcagagcacagccccctgccctgaagacttattaataggctggtcgcaccctgtgcaggagtcagtcccaaccaggacacagc	atggacatgagggtccctgctcagctcctggggctcctgcagctctggctctcaggtgccagatgt	atggacatgagggtccctgctcagctcctggggctcctgcagctctggctctcag	gtaaggaaggataacactaggaattttctcagccagtgtgctcagtacagcctggctcttgatggaagccttcctataatatgactaatagtatgaatatttgtgtttatgtttctaatcgcag	gtgccagatgt	TGTAGACCGTGGACTCTCGGTCTCGACGTCCTCGGGGTCCTCGACTCGTCCCTGGGAGTACAGGTACGACACAGGACCAACCCTGACTGAGGACGTGTCCCACGCTGGTCGGATAATTATTCAGAAGTCCCGTCCCCCGACACGAGACGCTTGTACGTTTAGTCGTCCCCTATCCCGTCCGACCCGTGTCGACGTC	99	2	TGTAGACCGTGGACTCTCGGTCTCGTCGTCCTCGGGGTCCTCGACTCGTCCCTGGGAGTACAGGTACGACACAGGACCAACCCTGAG	IGKV1E-33	95	0.492227979274611	IGKV1E	IGKV1E-33*01_2	A26T,C87G
IGKV1D-33*01	ctgcagctgtgcccagcctgccctatcccctgctgatttgcatgttcgcagagcacagccccctgccctgaagacttattaataggctggtcgcaccctgtgcaggagtcagtcccaaccaggacacagc	atggacatgagggtccctgctcagctcctggggctcctgctgctctggctctcaggtgccagatgt	atggacatgagggtccctgctcagctcctggggctcctgctgctctggctctcag	gtaaggaaggataacactatgaattttctcagccagtgggctcagtacagcctggctcttgatggaagccttcctataatatgactaatagtatgaatatttgtgtttatgtttctaatcgcag	gtgccagatgt	TGTAGACCGTGGACTCTCGGTCTCGTCGTCCTCGGGGTCCTCGACTCGTCCCTGGGAGTACAGGTACGACACAGGACCAACCCTGACTGAGGACGTGTCCCACGCTGGTCGGATAATTATTCAGAAGTCCCGTCCCCCGACACGAGACGCTTGTACGTTTAGTCGTCCCCTATCCCGTCCGACCCGTGTCGACGTC	99	2	TGTAGACCGTGGACTCTCGGTCTCGTCGTCCTCGGGGTCCTCGACTCGTCCCTGGGAGTACAGGTACGACACAGGACCAACCCTGAG	IGKV1E-33	95	0.492227979274611	IGKV1E	IGKV1E-33*01_2	C87G
IGKV3-20*01	cagctgctttgcatgtccctcccagccgccctgcagtccagagcccatatcaatgcctgggtcagagctctggagaagagctgctcagttaggacccagagggaacc	atggaaaccccagcgcagcttctcttcctcctgctactctggctcccagataccaccgga	atggaaaccccagcgcagcttctcttcctcctgctactctggctcccag	gtgaggggaacatgggatggttttgcatgtcagtgaaaaccctctcaagtcctgttacctggcaactctgctcagtcaatacaataattaaagctcaatataaagcaataattctggctcttctgggaagacaatgggtttgatttagattacatgggtgacttttctgttttatttccaatctcag	ataccaccgga	AGGCCACCATAGACCCTCGGTCTCATCGTCCTCCTTCTCTTCGACGCGACCCCAAAGGTACCAAGGGAGACCCAGGATTGACTCGTCGAGAAGAGGTCTCGAGACTGGGTCCGTAACTATACCCGAGACCTGACGTCCCGCCGACCCTCCCTGTACGTTTCGTCGAC	1	1	AGGCCACCATAGACCCTCGGTCTCATCGTCCTCCTTCTCTTCGACACGACCCCAAAGGTACCAAGGGAGACCCAGGATTGACTCGTCGAGAA	IGKV3-20	1	0.00961538461538462	IGKV3	IGKV3-20*01_1	G46A
IGKV3-20*01	cagctgctttgcatgtccctcccagccgccctgcagtccagagcccatatcaatgcctgggtcagagctctggagaagagctgctcagttaggacccagagggaacc	atggaaaccccagcgcagcttctcttcctcctgctactctggctcccagataccaccgga	atggaaaccccagcgcagcttctcttcctcctgctactctggctcccag	gtgaggggaacatgggatggttttgcatgtcagtgaaaaccctctcaagtcctgttacctggcaactctgctcagtcaatacaataattaaagctcaatataaagcaataattctggctcttctgggaagacaatgggtttgatttagattacatgggtgacttttctgttttatttccaatctcag	ataccaccgga	AGGCCACCATAGACCCTCGGTCTCATCGTCCTCCTTCTCTTCGACGCGACCCCAAAGGTACCAAGGGAGACCCAGGATTGACTCGTCGAGAAGAGGTCTCGAGACTGGGTCCGTAACTATACCCGAGACCTGACGTCCCGCCGACCCTCCCTGTACGTTTCGTCGAC	103	2	AGGCCACCATAGACCCTCGGTCTCATCGTCCTCCTTCTCTTCGACGCGACCCCAAAGGTACCAAGGGAGACCCAGGATTGACTCGTCGAGGA	IGKV3-20	1	0.00961538461538462	IGKV3	IGKV3-20*01_2	A91G
IGKV3-20*01	cagctgctttgcatgtccctcccagccgccctgcagtccagagcccatatcaatgcctgggtcagagctctggagaagagctgctcagttaggacccagagggaacc	atggaaaccccagcgcagcttctcttcctcctgctactctggctcccagataccaccgga	atggaaaccccagcgcagcttctcttcctcctgctactctggctcccag	gtgaggggaacatgggatggttttgcatgtcagtgaaaaccctctcaagtcctgttacctggcaactctgctcagtcaatacaataattaaagctcaatataaagcaataattctggctcttctgggaagacaatgggtttgatttagattacatgggtgacttttctgttttatttccaatctcag	ataccaccgga	AGGCCACCATAGACCCTCGGTCTCATCGTCCTCCTTCTCTTCGACGCGACCCCAAAGGTACCAAGGGAGACCCAGGATTGACTCGTCGAGAAGAGGTCTCGAGACTGGGTCCGTAACTATACCCGAGACCTGACGTCCCGCCGACCCTCCCTGTACGTTTCGTCGAC	104	5	AGGCCACCATAGACCCTCGGTCTCATCGTCCTCCTTCTCTTCGACGCGACCCCAAAGGTACCAAGGGAGACCCAGGATTGACTCGTCGAGGT	IGKV3-20	1	0.00961538461538462	IGKV3	IGKV3-20*01_3	A91G,A92T
IGKV3-20*01	cagctgctttgcatgtccctcccagccgccctgcagtccagagcccatatcaatgcctgggtcagagctctggagaagagctgctcagttaggacccagagggaacc	atggaaaccccagcgcagcttctcttcctcctgctactctggctcccagataccaccgga	atggaaaccccagcgcagcttctcttcctcctgctactctggctcccag	gtgaggggaacatgggatggttttgcatgtcagtgaaaaccctctcaagtcctgttacctggcaactctgctcagtcaatacaataattaaagctcaatataaagcaataattctggctcttctgggaagacaatgggtttgatttagattacatgggtgacttttctgttttatttccaatctcag	ataccaccgga	AGGCCACCATAGACCCTCGGTCTCATCGTCCTCCTTCTCTTCGACGCGACCCCAAAGGTACCAAGGGAGACCCAGGATTGACTCGTCGAGAAGAGGTCTCGAGACTGGGTCCGTAACTATACCCGAGACCTGACGTCCCGCCGACCCTCCCTGTACGTTTCGTCGAC	2	3	AGGCCACCATAGACCCTCGGTCTCATCGTCCTCCTTCTCTTCGACGCGACCCCAAAGGTACCAAGGGAGACCCAGGATTGACTCGTCGAGAA	IGKV3-20	98	0.942307692307692	IGKV3	IGKV3-20*01_4
IGKV3-20*01	cagctgctttgcatgtccctcccagccgccctgcagtccagagcccatatcaatgcctgggtcagagctctggagaagagctgctcagttaggacccagagggaacc	atggaaaccccagcgcagcttctcttcctcctgctactctggctcccagataccaccgga	atggaaaccccagcgcagcttctcttcctcctgctactctggctcccag	gtgaggggaacatgggatggttttgcatgtcagtgaaaaccctctcaagtcctgttacctggcaactctgctcagtcaatacaataattaaagctcaatataaagcaataattctggctcttctgggaagacaatgggtttgatttagattacatgggtgacttttctgttttatttccaatctcag	ataccaccgga	AGGCCACCATAGACCCTCGGTCTCATCGTCCTCCTTCTCTTCGACGCGACCCCAAAGGTACCAAGGGAGACCCAGGATTGACTCGTCGAGAAGAGGTCTCGAGACTGGGTCCGTAACTATACCCGAGACCTGACGTCCCGCCGACCCTCCCTGTACGTTTCGTCGAC	100	4	AGGCCACCATAGACCCTCGGTCTCATCGTCCTCCTTCTCTTCGACGCGACCCCAAAGGTACCAAGGGAGACCCAGGATTGACTCGTCGAGAG	IGKV3-20	3	0.0288461538461538	IGKV3	IGKV3-20*01_5	A92G
IGKV1-6*01	ctgcagctgtgcccagcctgccccttcccctgctcatttgcatgttcccagagcacagtctcctgacctgaagacttattaacaggctgatcacaccctgtgcaggagtcagacccactcaggacacagc	atggacatgagggtccccgctcagctcctggggctcctgctgctctggctcccaggtgccagatgt	atggacatgagggtccccgctcagctcctggggctcctgctgctctggctcccag	gtaaggatggagaacactggcagtttactcagcccagggtgctcagcacagcctggctattcagggaaattctcttactacatgattaattgtgtggaccatttgtttttgtgtttccaatctcag	gtgccagatgt	TGTAGACCGTGGACCCTCGGTCTCGTCGTCCTCGGGGTCCTCGACTCGCCCCTGGGAGTACAGGTACGACACAGGACTCACCCAGACTGAGGACGTGTCCCACACTAGTCGGACAATTATTCAGAAGTCCAGTCCTCTGACACGAGACCCTTGTACGTTTACTCGTCCCCTTCCCCGTCCGACCCGTGTCGACGTC	1	1	TGTAGACCGTGGACCCTCGGTCTCGTCGTCCTCGGGGTCCTCGACTCGCCCCTGGGAGTACAGGTACGACACAGGACTCACCCAGAC	IGKV1-6	88	0.715447154471545	IGKV1	IGKV1-6*01_1
IGKV1-6*01	ctgcagctgtgcccagcctgccccttcccctgctcatttgcatgttcccagagcacagtctcctgacctgaagacttattaacaggctgatcacaccctgtgcaggagtcagacccactcaggacacagc	atggacatgagggtccccgctcagctcctggggctcctgctgctctggctcccaggtgccagatgt	atggacatgagggtccccgctcagctcctggggctcctgctgctctggctcccag	gtaaggatggagaacactggcagtttactcagcccagggtgctcagcacagcctggctattcagggaaattctcttactacatgattaattgtgtggaccatttgtttttgtgtttccaatctcag	gtgccagatgt	TGTAGACCGTGGACCCTCGGTCTCGTCGTCCTCGGGGTCCTCGACTCGCCCCTGGGAGTACAGGTACGACACAGGACTCACCCAGACTGAGGACGTGTCCCACACTAGTCGGACAATTATTCAGAAGTCCAGTCCTCTGACACGAGACCCTTGTACGTTTACTCGTCCCCTTCCCCGTCCGACCCGTGTCGACGTC	89	2	TGTAGACCGTGGACCCTCGGTCTCGTCGTCCTCGGGGTCCTCGACTCGCCCCTGGGAGTACAGGTACGACACAGGACTCACCCAGAG	IGKV1-6	35	0.284552845528455	IGKV1	IGKV1-6*01_2	C87G
IGKV1-6*01	ctgcagctgtgcccagcctgccccttcccctgctcatttgcatgttcccagagcacagtctcctgacctgaagacttattaacaggctgatcacaccctgtgcaggagtcagacccactcaggacacagc	atggacatgagggtccccgctcagctcctggggctcctgctgctctggctcccaggtgccagatgt	atggacatgagggtccccgctcagctcctggggctcctgctgctctggctcccag	gtaaggatggagaacactggcagtttactcagcccagggtgctcagcacagcctggctattcagggaaattctcttactacatgattaattgtgtggaccatttgtttttgtgtttccaatctcag	gtgccagatgt	TGTAGACCGTGGACCCTCGGTCTCGTCGTCCTCGGGGTCCTCGACTCGCCCCTGGGAGTACAGGTACGACACAGGACTCACCCAGACTGAGGACGTGTCCCACACTAGTCGGACAATTATTCAGAAGTCCAGTCCTCTGACACGAGACCCTTGTACGTTTACTCGTCCCCTTCCCCGTCCGACCCGTGTCGACGTC	1	1	TGTAGACCGTGGACCCTCGGTCTCGTCGTCCTCGGGGTCCTCGACTCGCCCCTGGGAGTACAGGTACGACACAGGACTCACCCAGAC	IGKV1-6	10	0.769230769230769	IGKV1	IGKV1-6*01_G9A_1
IGKV1-6*01	ctgcagctgtgcccagcctgccccttcccctgctcatttgcatgttcccagagcacagtctcctgacctgaagacttattaacaggctgatcacaccctgtgcaggagtcagacccactcaggacacagc	atggacatgagggtccccgctcagctcctggggctcctgctgctctggctcccaggtgccagatgt	atggacatgagggtccccgctcagctcctggggctcctgctgctctggctcccag	gtaaggatggagaacactggcagtttactcagcccagggtgctcagcacagcctggctattcagggaaattctcttactacatgattaattgtgtggaccatttgtttttgtgtttccaatctcag	gtgccagatgt	TGTAGACCGTGGACCCTCGGTCTCGTCGTCCTCGGGGTCCTCGACTCGCCCCTGGGAGTACAGGTACGACACAGGACTCACCCAGACTGAGGACGTGTCCCACACTAGTCGGACAATTATTCAGAAGTCCAGTCCTCTGACACGAGACCCTTGTACGTTTACTCGTCCCCTTCCCCGTCCGACCCGTGTCGACGTC	11	2	TGTAGACCGTGGACCCTCGGTCTCGTCGTCCTCGGGGTCCTCGACTCGCCCCTGGGAGTACAGGTACGACACAGGACTCACCCAGAG	IGKV1-6	3	0.230769230769231	IGKV1	IGKV1-6*01_G9A_2	C87G
IGKV3-15*01	gtaccagtattgtcacagttacacagatatggaaaccgagacacagggaagttaagttacttgatcaatttcaagcaatcggcaagccatggagcatctatgtcagggctgccaggacatgtgactgtaaacagaagtttttcactttttaactcaaagagggtatgtggctgggttaatggaaagcttcaggaccctcagaaaacattactaacaagcaaatgaaaggtgtatctggaagattaagttttaacagactcttcatttccatcgatccaataatgcacttagggagatgactgggcatattgaggataggaagagagaagtgaaaacacagctttttatattgttcttaacaggcttgtgccaaacatcttctgggtggatttaggtgat…	atggaagccccagcgcagcttctcttcctcctgctactctggctcccagataccactgga	atggaagccccagcgcagcttctcttcctcctgctactctggctcccag	gtgaggggaatatgaggtggttttgcacatcagtgaaaactcctgccacctctgctcagcaagaaatataattaaaattcaatgtagatcaacaattttggctctacttaaagacagtgggtttgattttgattacatgagtgcatttctgttttatttccaatttcag	ataccactgga	AGGTCACCATAGACCCTCGGTCTCATCGTCCTCCTTCTCTTCGACGCGACCCCGAAGGTACCAAGGCAGACCCAGGATTGACTCGTCAAGGAGGGGTCTCGAGACTGGGTCCGTAACTATACCCGAGACCTTCCATCCCGTCGACCCTCCCTGTACGTTTCGTCGACCCCACCCTCGACTCGAAAGTCGACGTTTCTGGTGGACGAAGAAGGAGAGACGTGACTCGTAGGACGCGGCGGGACCAACAGTCCGGTCTTTTCAGACAACCGAGTCAGACTCACATCTTGAGGAGGGAACACGAGTCTCTTAAAGCGAGGACACAGAAAGAAGAGGAGTTAGTGGATTTAGGTGGGTCTTCTACAAACCGTGTTCGGACAATTCTTGTTATATTTTTCGACA…	1	1	AGGTCACCATAGACCCTCGGTCTCATCGTCCTCCTTCTCTTCGACGCGACCCCGAAGGTACCAAGGCAGACCCAGGATTGAC	IGKV3-15	98	0.899082568807339	IGKV3	IGKV3-15*01_1
IGKV3-15*01	gtaccagtattgtcacagttacacagatatggaaaccgagacacagggaagttaagttacttgatcaatttcaagcaatcggcaagccatggagcatctatgtcagggctgccaggacatgtgactgtaaacagaagtttttcactttttaactcaaagagggtatgtggctgggttaatggaaagcttcaggaccctcagaaaacattactaacaagcaaatgaaaggtgtatctggaagattaagttttaacagactcttcatttccatcgatccaataatgcacttagggagatgactgggcatattgaggataggaagagagaagtgaaaacacagctttttatattgttcttaacaggcttgtgccaaacatcttctgggtggatttaggtgat…	atggaagccccagcgcagcttctcttcctcctgctactctggctcccagataccactgga	atggaagccccagcgcagcttctcttcctcctgctactctggctcccag	gtgaggggaatatgaggtggttttgcacatcagtgaaaactcctgccacctctgctcagcaagaaatataattaaaattcaatgtagatcaacaattttggctctacttaaagacagtgggtttgattttgattacatgagtgcatttctgttttatttccaatttcag	ataccactgga	AGGTCACCATAGACCCTCGGTCTCATCGTCCTCCTTCTCTTCGACGCGACCCCGAAGGTACCAAGGCAGACCCAGGATTGACTCGTCAAGGAGGGGTCTCGAGACTGGGTCCGTAACTATACCCGAGACCTTCCATCCCGTCGACCCTCCCTGTACGTTTCGTCGACCCCACCCTCGACTCGAAAGTCGACGTTTCTGGTGGACGAAGAAGGAGAGACGTGACTCGTAGGACGCGGCGGGACCAACAGTCCGGTCTTTTCAGACAACCGAGTCAGACTCACATCTTGAGGAGGGAACACGAGTCTCTTAAAGCGAGGACACAGAAAGAAGAGGAGTTAGTGGATTTAGGTGGGTCTTCTACAAACCGTGTTCGGACAATTCTTGTTATATTTTTCGACA…	99	2	AGGTCACCATAGACCCTCGGTCTCATCGTCCTCCTTCTCTTCGACGCGACCCCGAAGGTACCAAGGCAGACCCAGGATTGAG	IGKV3-15	11	0.100917431192661	IGKV3	IGKV3-15*01_2	C82G
IGKV3-15*01	gtaccagtattgtcacagttacacagatatggaaaccgagacacagggaagttaagttacttgatcaatttcaagcaatcggcaagccatggagcatctatgtcagggctgccaggacatgtgactgtaaacagaagtttttcactttttaactcaaagagggtatgtggctgggttaatggaaagcttcaggaccctcagaaaacattactaacaagcaaatgaaaggtgtatctggaagattaagttttaacagactcttcatttccatcgatccaataatgcacttagggagatgactgggcatattgaggataggaagagagaagtgaaaacacagctttttatattgttcttaacaggcttgtgccaaacatcttctgggtggatttaggtgat…	atggaagccccagcgcagcttctcttcctcctgctactctggctcccagataccactgga	atggaagccccagcgcagcttctcttcctcctgctactctggctcccag	gtgaggggaatatgaggtggttttgcacatcagtgaaaactcctgccacctctgctcagcaagaaatataattaaaattcaatgtagatcaacaattttggctctacttaaagacagtgggtttgattttgattacatgagtgcatttctgttttatttccaatttcag	ataccactgga	AGGTCACCATAGACCCTCGGTCTCATCGTCCTCCTTCTCTTCGACGCGACCCCGAAGGTACCAAGGCAGACCCAGGATTGACTCGTCAAGGAGGGGTCTCGAGACTGGGTCCGTAACTATACCCGAGACCTTCCATCCCGTCGACCCTCCCTGTACGTTTCGTCGACCCCACCCTCGACTCGAAAGTCGACGTTTCTGGTGGACGAAGAAGGAGAGACGTGACTCGTAGGACGCGGCGGGACCAACAGTCCGGTCTTTTCAGACAACCGAGTCAGACTCACATCTTGAGGAGGGAACACGAGTCTCTTAAAGCGAGGACACAGAAAGAAGAGGAGTTAGTGGATTTAGGTGGGTCTTCTACAAACCGTGTTCGGACAATTCTTGTTATATTTTTCGACA…	1	1	AGGTCACCATAGACCCTCGGTCTCATCGTCCTCCTTCTCTTCGACGCGACCCCGAAGGTACCAAGGCAGACCCAGGATTGAC	IGKV3-15	2	1	IGKV3
IGKV3-15*01	gtaccagtattgtcacagttacacagatatggaaaccgagacacagggaagttaagttacttgatcaatttcaagcaatcggcaagccatggagcatctatgtcagggctgccaggacatgtgactgtaaacagaagtttttcactttttaactcaaagagggtatgtggctgggttaatggaaagcttcaggaccctcagaaaacattactaacaagcaaatgaaaggtgtatctggaagattaagttttaacagactcttcatttccatcgatccaataatgcacttagggagatgactgggcatattgaggataggaagagagaagtgaaaacacagctttttatattgttcttaacaggcttgtgccaaacatcttctgggtggatttaggtgat…	atggaagccccagcgcagcttctcttcctcctgctactctggctcccagataccactgga	atggaagccccagcgcagcttctcttcctcctgctactctggctcccag	gtgaggggaatatgaggtggttttgcacatcagtgaaaactcctgccacctctgctcagcaagaaatataattaaaattcaatgtagatcaacaattttggctctacttaaagacagtgggtttgattttgattacatgagtgcatttctgttttatttccaatttcag	ataccactgga	AGGTCACCATAGACCCTCGGTCTCATCGTCCTCCTTCTCTTCGACGCGACCCCGAAGGTACCAAGGCAGACCCAGGATTGACTCGTCAAGGAGGGGTCTCGAGACTGGGTCCGTAACTATACCCGAGACCTTCCATCCCGTCGACCCTCCCTGTACGTTTCGTCGACCCCACCCTCGACTCGAAAGTCGACGTTTCTGGTGGACGAAGAAGGAGAGACGTGACTCGTAGGACGCGGCGGGACCAACAGTCCGGTCTTTTCAGACAACCGAGTCAGACTCACATCTTGAGGAGGGAACACGAGTCTCTTAAAGCGAGGACACAGAAAGAAGAGGAGTTAGTGGATTTAGGTGGGTCTTCTACAAACCGTGTTCGGACAATTCTTGTTATATTTTTCGACA…	1	1	AGGTCACCATAGACCCTCGGTCTCATCGTCCTCCTTCTCTTCGACGCGACCCCGAAGGTACCAAGGCAGACCCAGGATTGAC	IGKV3-15	10	1	IGKV3
IGKV3-15*01	gtaccagtattgtcacagttacacagatatggaaaccgagacacagggaagttaagttacttgatcaatttcaagcaatcggcaagccatggagcatctatgtcagggctgccaggacatgtgactgtaaacagaagtttttcactttttaactcaaagagggtatgtggctgggttaatggaaagcttcaggaccctcagaaaacattactaacaagcaaatgaaaggtgtatctggaagattaagttttaacagactcttcatttccatcgatccaataatgcacttagggagatgactgggcatattgaggataggaagagagaagtgaaaacacagctttttatattgttcttaacaggcttgtgccaaacatcttctgggtggatttaggtgat…	atggaagccccagcgcagcttctcttcctcctgctactctggctcccagataccactgga	atggaagccccagcgcagcttctcttcctcctgctactctggctcccag	gtgaggggaatatgaggtggttttgcacatcagtgaaaactcctgccacctctgctcagcaagaaatataattaaaattcaatgtagatcaacaattttggctctacttaaagacagtgggtttgattttgattacatgagtgcatttctgttttatttccaatttcag	ataccactgga	AGGTCACCATAGACCCTCGGTCTCATCGTCCTCCTTCTCTTCGACGCGACCCCGAAGGTACCAAGGCAGACCCAGGATTGACTCGTCAAGGAGGGGTCTCGAGACTGGGTCCGTAACTATACCCGAGACCTTCCATCCCGTCGACCCTCCCTGTACGTTTCGTCGACCCCACCCTCGACTCGAAAGTCGACGTTTCTGGTGGACGAAGAAGGAGAGACGTGACTCGTAGGACGCGGCGGGACCAACAGTCCGGTCTTTTCAGACAACCGAGTCAGACTCACATCTTGAGGAGGGAACACGAGTCTCTTAAAGCGAGGACACAGAAAGAAGAGGAGTTAGTGGATTTAGGTGGGTCTTCTACAAACCGTGTTCGGACAATTCTTGTTATATTTTTCGACA…	1	1	AGGTCACCATAGACCCTCGGTCTCATCGTCCTCCTTCTCTTCGACGCGACCCCGAAGGTACCAAGGCAGACCCAGGATTGAC	IGKV3-15	3	1	IGKV3
IGKV3-15*01	gtaccagtattgtcacagttacacagatatggaaaccgagacacagggaagttaagttacttgatcaatttcaagcaatcggcaagccatggagcatctatgtcagggctgccaggacatgtgactgtaaacagaagtttttcactttttaactcaaagagggtatgtggctgggttaatggaaagcttcaggaccctcagaaaacattactaacaagcaaatgaaaggtgtatctggaagattaagttttaacagactcttcatttccatcgatccaataatgcacttagggagatgactgggcatattgaggataggaagagagaagtgaaaacacagctttttatattgttcttaacaggcttgtgccaaacatcttctgggtggatttaggtgat…	atggaagccccagcgcagcttctcttcctcctgctactctggctcccagataccactgga	atggaagccccagcgcagcttctcttcctcctgctactctggctcccag	gtgaggggaatatgaggtggttttgcacatcagtgaaaactcctgccacctctgctcagcaagaaatataattaaaattcaatgtagatcaacaattttggctctacttaaagacagtgggtttgattttgattacatgagtgcatttctgttttatttccaatttcag	ataccactgga	AGGTCACCATAGACCCTCGGTCTCATCGTCCTCCTTCTCTTCGACGCGACCCCGAAGGTACCAAGGCAGACCCAGGATTGACTCGTCAAGGAGGGGTCTCGAGACTGGGTCCGTAACTATACCCGAGACCTTCCATCCCGTCGACCCTCCCTGTACGTTTCGTCGACCCCACCCTCGACTCGAAAGTCGACGTTTCTGGTGGACGAAGAAGGAGAGACGTGACTCGTAGGACGCGGCGGGACCAACAGTCCGGTCTTTTCAGACAACCGAGTCAGACTCACATCTTGAGGAGGGAACACGAGTCTCTTAAAGCGAGGACACAGAAAGAAGAGGAGTTAGTGGATTTAGGTGGGTCTTCTACAAACCGTGTTCGGACAATTCTTGTTATATTTTTCGACA…	1	1	AGGTCACCATAGACCCTCGGTCTCATCGTCCTCCTTCTCTTCGACGCGACCCCGAAGGTACCAAGGCAGACCCAGGATTGAC	IGKV3-15	3	1	IGKV3
IGKV2-28*01	tctagacatatctctacattgttagggttgttatgctttcctagagttgcatatcctatacaatgggacctacccaagatccaaactgtcacagtcagatccttcctcccattttatatcacattgctcacaggagagacatatcccctgcccgcctgccccattgactctttccacaccactgcatgcaccaggggatttgcatattgtcccacagggaggaccttcccttgtgagtctgagataaaagctcagctgtaactgtgccttgactgatcaggactcctcagttcaccttctcaca	atgaggctccctgctcagctcctggggctgctaatgctctgggtctctggatccagtggg	atgaggctccctgctcagctcctggggctgctaatgctctgggtctctg	gtaagaaaagaaggagatgaggaaggagaatagggtgggagggtgagctctagggctccacagcatcccatgatcccatgtttagtcttaccctgtgttagaggagtataatctgtgctgtagaaaagggaacttgatattttgctctgtgaataattagaagcctcataagaaatatgacgtctggtgctctgattaagatcttcaaaatataaaggtctcttatactttacaaaaattgaattcattttagaatgtgtatttttatggcataaatcactattttttaaaattaagtttaaataaatgacataagataaattatgaaaattgctcattaggtttgtacataactttgcaattcattatttcag	gatccagtggg	GGGTGACCTAGGTCTCTGGGTCTCGTAATCGTCGGGGTCCTCGACTCGTCCCTCGGAGTAACACTCTTCCACTTGACTCCTCAGGACTAGTCAGTTCCGTGTCAATGTCGACTCGAAAATAGAGTCTGAGTGTTCCCTTCCAGGAGGGACACCCTGTTATACGTTTAGGGGACCACGTACGTCACCACACCTTTCTCAGTTACCCCGTCCGCCCGTCCCCTATACAGAGAGGACACTCGTTACACTATATTTTACCCTCCTTCCTAGACTGACACTGTCAAACCTAGAACCCATCCAGGGTAACATATCCTATACGTTGAGATCCTTTCGTATTGTTGGGATTGTTACATCTCTATACAGATCT	1	1	GGGTGACCTAGGTCTCTGGGTCTCGTAATCGTCGGGGTCCTCGACTCGTCCCTCGGAGTAACACTCTTCCACTTGACTCCTCAGGACTAGA	IGKV2E-28	21	0.0897435897435897	IGKV2E	IGKV2E-28*01_1	T91A
IGKV2D-28*01	tctagacatatctctacattgttagggttgttatgctttcctagagttgcatatcctacacaatgggacctacccaagattcaaactgtcacagtcagatccttcctcccattttatatcacattgctcacaggagagacatatcccctgcccgcctgccccattgactctttccacaccactgcatgcaccaggggatttgcatattgtcccacaggaggaccttcccttgtgagtctgagataaaagctcagctgtaactgtgccttgactgatcaggactcctcagttcaccttctcaca	atgaggctccctgctcagctcctggggctgctaatgctctgggtctctggatccagtggg	atgaggctccctgctcagctcctggggctgctaatgctctgggtctctg	gtaagaaaagaaggagatgaggaaggagaatagggtgggagggtgagctctagggctccacagcatcccatgatcccatgtttagtctaaccctgtgttagaggagtataatctgtgctgtagaaaagggaacttgatattttgctctgtgaataattagaagcctcataagaaatatgacgtctggtgctccgattaagatcttcaaaatataaaggtctcttatactttacaaaaattgaattcattttagaatgtgtatttttatggcataaatcagtattttttaaaattaagtttaaataaatgacataagataaattatgaaaattgctcattaggtttgtacataactttgcaattcattatttcag	gatccagtggg	GGGTGACCTAGGTCTCTGGGTCTCGTAATCGTCGGGGTCCTCGACTCGTCCCTCGGAGTAACACTCTTCCACTTGACTCCTCAGGACTAGTCAGTTCCGTGTCAATGTCGACTCGAAAATAGAGTCTGAGTGTTCCCTTCCAGGAGGACACCCTGTTATACGTTTAGGGGACCACGTACGTCACCACACCTTTCTCAGTTACCCCGTCCGCCCGTCCCCTATACAGAGAGGACACTCGTTACACTATATTTTACCCTCCTTCCTAGACTGACACTGTCAAACTTAGAACCCATCCAGGGTAACACATCCTATACGTTGAGATCCTTTCGTATTGTTGGGATTGTTACATCTCTATACAGATCT	1	1	GGGTGACCTAGGTCTCTGGGTCTCGTAATCGTCGGGGTCCTCGACTCGTCCCTCGGAGTAACACTCTTCCACTTGACTCCTCAGGACTAGA	IGKV2E-28	21	0.0897435897435897	IGKV2E	IGKV2E-28*01_1	T91A
IGKV2-28*01	tctagacatatctctacattgttagggttgttatgctttcctagagttgcatatcctatacaatgggacctacccaagatccaaactgtcacagtcagatccttcctcccattttatatcacattgctcacaggagagacatatcccctgcccgcctgccccattgactctttccacaccactgcatgcaccaggggatttgcatattgtcccacagggaggaccttcccttgtgagtctgagataaaagctcagctgtaactgtgccttgactgatcaggactcctcagttcaccttctcaca	atgaggctccctgctcagctcctggggctgctaatgctctgggtctctggatccagtggg	atgaggctccctgctcagctcctggggctgctaatgctctgggtctctg	gtaagaaaagaaggagatgaggaaggagaatagggtgggagggtgagctctagggctccacagcatcccatgatcccatgtttagtcttaccctgtgttagaggagtataatctgtgctgtagaaaagggaacttgatattttgctctgtgaataattagaagcctcataagaaatatgacgtctggtgctctgattaagatcttcaaaatataaaggtctcttatactttacaaaaattgaattcattttagaatgtgtatttttatggcataaatcactattttttaaaattaagtttaaataaatgacataagataaattatgaaaattgctcattaggtttgtacataactttgcaattcattatttcag	gatccagtggg	GGGTGACCTAGGTCTCTGGGTCTCGTAATCGTCGGGGTCCTCGACTCGTCCCTCGGAGTAACACTCTTCCACTTGACTCCTCAGGACTAGTCAGTTCCGTGTCAATGTCGACTCGAAAATAGAGTCTGAGTGTTCCCTTCCAGGAGGGACACCCTGTTATACGTTTAGGGGACCACGTACGTCACCACACCTTTCTCAGTTACCCCGTCCGCCCGTCCCCTATACAGAGAGGACACTCGTTACACTATATTTTACCCTCCTTCCTAGACTGACACTGTCAAACCTAGAACCCATCCAGGGTAACATATCCTATACGTTGAGATCCTTTCGTATTGTTGGGATTGTTACATCTCTATACAGATCT	22	2	GGGTGACCTAGGTCTCTGGGTCTCGTAATCGTCGGGGTCCTCGACTCGTCCCTCGGAGTAACACTCTTCCACTTGACTCCTCAGGACTAGC	IGKV2E-28	21	0.0897435897435897	IGKV2E	IGKV2E-28*01_2	T91C
IGKV2D-28*01	tctagacatatctctacattgttagggttgttatgctttcctagagttgcatatcctacacaatgggacctacccaagattcaaactgtcacagtcagatccttcctcccattttatatcacattgctcacaggagagacatatcccctgcccgcctgccccattgactctttccacaccactgcatgcaccaggggatttgcatattgtcccacaggaggaccttcccttgtgagtctgagataaaagctcagctgtaactgtgccttgactgatcaggactcctcagttcaccttctcaca	atgaggctccctgctcagctcctggggctgctaatgctctgggtctctggatccagtggg	atgaggctccctgctcagctcctggggctgctaatgctctgggtctctg	gtaagaaaagaaggagatgaggaaggagaatagggtgggagggtgagctctagggctccacagcatcccatgatcccatgtttagtctaaccctgtgttagaggagtataatctgtgctgtagaaaagggaacttgatattttgctctgtgaataattagaagcctcataagaaatatgacgtctggtgctccgattaagatcttcaaaatataaaggtctcttatactttacaaaaattgaattcattttagaatgtgtatttttatggcataaatcagtattttttaaaattaagtttaaataaatgacataagataaattatgaaaattgctcattaggtttgtacataactttgcaattcattatttcag	gatccagtggg	GGGTGACCTAGGTCTCTGGGTCTCGTAATCGTCGGGGTCCTCGACTCGTCCCTCGGAGTAACACTCTTCCACTTGACTCCTCAGGACTAGTCAGTTCCGTGTCAATGTCGACTCGAAAATAGAGTCTGAGTGTTCCCTTCCAGGAGGACACCCTGTTATACGTTTAGGGGACCACGTACGTCACCACACCTTTCTCAGTTACCCCGTCCGCCCGTCCCCTATACAGAGAGGACACTCGTTACACTATATTTTACCCTCCTTCCTAGACTGACACTGTCAAACTTAGAACCCATCCAGGGTAACACATCCTATACGTTGAGATCCTTTCGTATTGTTGGGATTGTTACATCTCTATACAGATCT	22	2	GGGTGACCTAGGTCTCTGGGTCTCGTAATCGTCGGGGTCCTCGACTCGTCCCTCGGAGTAACACTCTTCCACTTGACTCCTCAGGACTAGC	IGKV2E-28	21	0.0897435897435897	IGKV2E	IGKV2E-28*01_2	T91C
IGKV2-28*01	tctagacatatctctacattgttagggttgttatgctttcctagagttgcatatcctatacaatgggacctacccaagatccaaactgtcacagtcagatccttcctcccattttatatcacattgctcacaggagagacatatcccctgcccgcctgccccattgactctttccacaccactgcatgcaccaggggatttgcatattgtcccacagggaggaccttcccttgtgagtctgagataaaagctcagctgtaactgtgccttgactgatcaggactcctcagttcaccttctcaca	atgaggctccctgctcagctcctggggctgctaatgctctgggtctctggatccagtggg	atgaggctccctgctcagctcctggggctgctaatgctctgggtctctg	gtaagaaaagaaggagatgaggaaggagaatagggtgggagggtgagctctagggctccacagcatcccatgatcccatgtttagtcttaccctgtgttagaggagtataatctgtgctgtagaaaagggaacttgatattttgctctgtgaataattagaagcctcataagaaatatgacgtctggtgctctgattaagatcttcaaaatataaaggtctcttatactttacaaaaattgaattcattttagaatgtgtatttttatggcataaatcactattttttaaaattaagtttaaataaatgacataagataaattatgaaaattgctcattaggtttgtacataactttgcaattcattatttcag	gatccagtggg	GGGTGACCTAGGTCTCTGGGTCTCGTAATCGTCGGGGTCCTCGACTCGTCCCTCGGAGTAACACTCTTCCACTTGACTCCTCAGGACTAGTCAGTTCCGTGTCAATGTCGACTCGAAAATAGAGTCTGAGTGTTCCCTTCCAGGAGGGACACCCTGTTATACGTTTAGGGGACCACGTACGTCACCACACCTTTCTCAGTTACCCCGTCCGCCCGTCCCCTATACAGAGAGGACACTCGTTACACTATATTTTACCCTCCTTCCTAGACTGACACTGTCAAACCTAGAACCCATCCAGGGTAACATATCCTATACGTTGAGATCCTTTCGTATTGTTGGGATTGTTACATCTCTATACAGATCT	43	3	GGGTGACCTAGGTCTCTGGGTCTCGTAATCGTCGGGGTCCTCGACTCGTCCCTCGGAGTAACACTCTTCCACTTGACTCCTCAGGACTAGG	IGKV2E-28	98	0.418803418803419	IGKV2E	IGKV2E-28*01_3	T91G
IGKV2D-28*01	tctagacatatctctacattgttagggttgttatgctttcctagagttgcatatcctacacaatgggacctacccaagattcaaactgtcacagtcagatccttcctcccattttatatcacattgctcacaggagagacatatcccctgcccgcctgccccattgactctttccacaccactgcatgcaccaggggatttgcatattgtcccacaggaggaccttcccttgtgagtctgagataaaagctcagctgtaactgtgccttgactgatcaggactcctcagttcaccttctcaca	atgaggctccctgctcagctcctggggctgctaatgctctgggtctctggatccagtggg	atgaggctccctgctcagctcctggggctgctaatgctctgggtctctg	gtaagaaaagaaggagatgaggaaggagaatagggtgggagggtgagctctagggctccacagcatcccatgatcccatgtttagtctaaccctgtgttagaggagtataatctgtgctgtagaaaagggaacttgatattttgctctgtgaataattagaagcctcataagaaatatgacgtctggtgctccgattaagatcttcaaaatataaaggtctcttatactttacaaaaattgaattcattttagaatgtgtatttttatggcataaatcagtattttttaaaattaagtttaaataaatgacataagataaattatgaaaattgctcattaggtttgtacataactttgcaattcattatttcag	gatccagtggg	GGGTGACCTAGGTCTCTGGGTCTCGTAATCGTCGGGGTCCTCGACTCGTCCCTCGGAGTAACACTCTTCCACTTGACTCCTCAGGACTAGTCAGTTCCGTGTCAATGTCGACTCGAAAATAGAGTCTGAGTGTTCCCTTCCAGGAGGACACCCTGTTATACGTTTAGGGGACCACGTACGTCACCACACCTTTCTCAGTTACCCCGTCCGCCCGTCCCCTATACAGAGAGGACACTCGTTACACTATATTTTACCCTCCTTCCTAGACTGACACTGTCAAACTTAGAACCCATCCAGGGTAACACATCCTATACGTTGAGATCCTTTCGTATTGTTGGGATTGTTACATCTCTATACAGATCT	43	3	GGGTGACCTAGGTCTCTGGGTCTCGTAATCGTCGGGGTCCTCGACTCGTCCCTCGGAGTAACACTCTTCCACTTGACTCCTCAGGACTAGG	IGKV2E-28	98	0.418803418803419	IGKV2E	IGKV2E-28*01_3	T91G
IGKV2-28*01	tctagacatatctctacattgttagggttgttatgctttcctagagttgcatatcctatacaatgggacctacccaagatccaaactgtcacagtcagatccttcctcccattttatatcacattgctcacaggagagacatatcccctgcccgcctgccccattgactctttccacaccactgcatgcaccaggggatttgcatattgtcccacagggaggaccttcccttgtgagtctgagataaaagctcagctgtaactgtgccttgactgatcaggactcctcagttcaccttctcaca	atgaggctccctgctcagctcctggggctgctaatgctctgggtctctggatccagtggg	atgaggctccctgctcagctcctggggctgctaatgctctgggtctctg	gtaagaaaagaaggagatgaggaaggagaatagggtgggagggtgagctctagggctccacagcatcccatgatcccatgtttagtcttaccctgtgttagaggagtataatctgtgctgtagaaaagggaacttgatattttgctctgtgaataattagaagcctcataagaaatatgacgtctggtgctctgattaagatcttcaaaatataaaggtctcttatactttacaaaaattgaattcattttagaatgtgtatttttatggcataaatcactattttttaaaattaagtttaaataaatgacataagataaattatgaaaattgctcattaggtttgtacataactttgcaattcattatttcag	gatccagtggg	GGGTGACCTAGGTCTCTGGGTCTCGTAATCGTCGGGGTCCTCGACTCGTCCCTCGGAGTAACACTCTTCCACTTGACTCCTCAGGACTAGTCAGTTCCGTGTCAATGTCGACTCGAAAATAGAGTCTGAGTGTTCCCTTCCAGGAGGGACACCCTGTTATACGTTTAGGGGACCACGTACGTCACCACACCTTTCTCAGTTACCCCGTCCGCCCGTCCCCTATACAGAGAGGACACTCGTTACACTATATTTTACCCTCCTTCCTAGACTGACACTGTCAAACCTAGAACCCATCCAGGGTAACATATCCTATACGTTGAGATCCTTTCGTATTGTTGGGATTGTTACATCTCTATACAGATCT	141	4	GGGTGACCTAGGTCTCTGGGTCTCGTAATCGTCGGGGTCCTCGACTCGTCCCTCGGAGTAACACTCTTCCACTTGACTCCTCAGGACTAGT	IGKV2E-28	94	0.401709401709402	IGKV2E	IGKV2E-28*01_4
IGKV2D-28*01	tctagacatatctctacattgttagggttgttatgctttcctagagttgcatatcctacacaatgggacctacccaagattcaaactgtcacagtcagatccttcctcccattttatatcacattgctcacaggagagacatatcccctgcccgcctgccccattgactctttccacaccactgcatgcaccaggggatttgcatattgtcccacaggaggaccttcccttgtgagtctgagataaaagctcagctgtaactgtgccttgactgatcaggactcctcagttcaccttctcaca	atgaggctccctgctcagctcctggggctgctaatgctctgggtctctggatccagtggg	atgaggctccctgctcagctcctggggctgctaatgctctgggtctctg	gtaagaaaagaaggagatgaggaaggagaatagggtgggagggtgagctctagggctccacagcatcccatgatcccatgtttagtctaaccctgtgttagaggagtataatctgtgctgtagaaaagggaacttgatattttgctctgtgaataattagaagcctcataagaaatatgacgtctggtgctccgattaagatcttcaaaatataaaggtctcttatactttacaaaaattgaattcattttagaatgtgtatttttatggcataaatcagtattttttaaaattaagtttaaataaatgacataagataaattatgaaaattgctcattaggtttgtacataactttgcaattcattatttcag	gatccagtggg	GGGTGACCTAGGTCTCTGGGTCTCGTAATCGTCGGGGTCCTCGACTCGTCCCTCGGAGTAACACTCTTCCACTTGACTCCTCAGGACTAGTCAGTTCCGTGTCAATGTCGACTCGAAAATAGAGTCTGAGTGTTCCCTTCCAGGAGGACACCCTGTTATACGTTTAGGGGACCACGTACGTCACCACACCTTTCTCAGTTACCCCGTCCGCCCGTCCCCTATACAGAGAGGACACTCGTTACACTATATTTTACCCTCCTTCCTAGACTGACACTGTCAAACTTAGAACCCATCCAGGGTAACACATCCTATACGTTGAGATCCTTTCGTATTGTTGGGATTGTTACATCTCTATACAGATCT	141	4	GGGTGACCTAGGTCTCTGGGTCTCGTAATCGTCGGGGTCCTCGACTCGTCCCTCGGAGTAACACTCTTCCACTTGACTCCTCAGGACTAGT	IGKV2E-28	94	0.401709401709402	IGKV2E	IGKV2E-28*01_4
IGKV2-28*01	tctagacatatctctacattgttagggttgttatgctttcctagagttgcatatcctatacaatgggacctacccaagatccaaactgtcacagtcagatccttcctcccattttatatcacattgctcacaggagagacatatcccctgcccgcctgccccattgactctttccacaccactgcatgcaccaggggatttgcatattgtcccacagggaggaccttcccttgtgagtctgagataaaagctcagctgtaactgtgccttgactgatcaggactcctcagttcaccttctcaca	atgaggctccctgctcagctcctggggctgctaatgctctgggtctctggatccagtggg	atgaggctccctgctcagctcctggggctgctaatgctctgggtctctg	gtaagaaaagaaggagatgaggaaggagaatagggtgggagggtgagctctagggctccacagcatcccatgatcccatgtttagtcttaccctgtgttagaggagtataatctgtgctgtagaaaagggaacttgatattttgctctgtgaataattagaagcctcataagaaatatgacgtctggtgctctgattaagatcttcaaaatataaaggtctcttatactttacaaaaattgaattcattttagaatgtgtatttttatggcataaatcactattttttaaaattaagtttaaataaatgacataagataaattatgaaaattgctcattaggtttgtacataactttgcaattcattatttcag	gatccagtggg	GGGTGACCTAGGTCTCTGGGTCTCGTAATCGTCGGGGTCCTCGACTCGTCCCTCGGAGTAACACTCTTCCACTTGACTCCTCAGGACTAGTCAGTTCCGTGTCAATGTCGACTCGAAAATAGAGTCTGAGTGTTCCCTTCCAGGAGGGACACCCTGTTATACGTTTAGGGGACCACGTACGTCACCACACCTTTCTCAGTTACCCCGTCCGCCCGTCCCCTATACAGAGAGGACACTCGTTACACTATATTTTACCCTCCTTCCTAGACTGACACTGTCAAACCTAGAACCCATCCAGGGTAACATATCCTATACGTTGAGATCCTTTCGTATTGTTGGGATTGTTACATCTCTATACAGATCT	1	1	GGGTGACCTAGGTCTCTGGGTCTCGTAATCGTCGGGGTCCTCGACTCGTCCCTCGGAGTAACACTCTTCCACTTGACTCCTCAGGACTAGA	IGKV2E-28	1	0.142857142857143	IGKV2E	IGKV2E-28*01_C142A_1	T91A
IGKV2D-28*01	tctagacatatctctacattgttagggttgttatgctttcctagagttgcatatcctacacaatgggacctacccaagattcaaactgtcacagtcagatccttcctcccattttatatcacattgctcacaggagagacatatcccctgcccgcctgccccattgactctttccacaccactgcatgcaccaggggatttgcatattgtcccacaggaggaccttcccttgtgagtctgagataaaagctcagctgtaactgtgccttgactgatcaggactcctcagttcaccttctcaca	atgaggctccctgctcagctcctggggctgctaatgctctgggtctctggatccagtggg	atgaggctccctgctcagctcctggggctgctaatgctctgggtctctg	gtaagaaaagaaggagatgaggaaggagaatagggtgggagggtgagctctagggctccacagcatcccatgatcccatgtttagtctaaccctgtgttagaggagtataatctgtgctgtagaaaagggaacttgatattttgctctgtgaataattagaagcctcataagaaatatgacgtctggtgctccgattaagatcttcaaaatataaaggtctcttatactttacaaaaattgaattcattttagaatgtgtatttttatggcataaatcagtattttttaaaattaagtttaaataaatgacataagataaattatgaaaattgctcattaggtttgtacataactttgcaattcattatttcag	gatccagtggg	GGGTGACCTAGGTCTCTGGGTCTCGTAATCGTCGGGGTCCTCGACTCGTCCCTCGGAGTAACACTCTTCCACTTGACTCCTCAGGACTAGTCAGTTCCGTGTCAATGTCGACTCGAAAATAGAGTCTGAGTGTTCCCTTCCAGGAGGACACCCTGTTATACGTTTAGGGGACCACGTACGTCACCACACCTTTCTCAGTTACCCCGTCCGCCCGTCCCCTATACAGAGAGGACACTCGTTACACTATATTTTACCCTCCTTCCTAGACTGACACTGTCAAACTTAGAACCCATCCAGGGTAACACATCCTATACGTTGAGATCCTTTCGTATTGTTGGGATTGTTACATCTCTATACAGATCT	1	1	GGGTGACCTAGGTCTCTGGGTCTCGTAATCGTCGGGGTCCTCGACTCGTCCCTCGGAGTAACACTCTTCCACTTGACTCCTCAGGACTAGA	IGKV2E-28	1	0.142857142857143	IGKV2E	IGKV2E-28*01_C142A_1	T91A
IGKV2-28*01	tctagacatatctctacattgttagggttgttatgctttcctagagttgcatatcctatacaatgggacctacccaagatccaaactgtcacagtcagatccttcctcccattttatatcacattgctcacaggagagacatatcccctgcccgcctgccccattgactctttccacaccactgcatgcaccaggggatttgcatattgtcccacagggaggaccttcccttgtgagtctgagataaaagctcagctgtaactgtgccttgactgatcaggactcctcagttcaccttctcaca	atgaggctccctgctcagctcctggggctgctaatgctctgggtctctggatccagtggg	atgaggctccctgctcagctcctggggctgctaatgctctgggtctctg	gtaagaaaagaaggagatgaggaaggagaatagggtgggagggtgagctctagggctccacagcatcccatgatcccatgtttagtcttaccctgtgttagaggagtataatctgtgctgtagaaaagggaacttgatattttgctctgtgaataattagaagcctcataagaaatatgacgtctggtgctctgattaagatcttcaaaatataaaggtctcttatactttacaaaaattgaattcattttagaatgtgtatttttatggcataaatcactattttttaaaattaagtttaaataaatgacataagataaattatgaaaattgctcattaggtttgtacataactttgcaattcattatttcag	gatccagtggg	GGGTGACCTAGGTCTCTGGGTCTCGTAATCGTCGGGGTCCTCGACTCGTCCCTCGGAGTAACACTCTTCCACTTGACTCCTCAGGACTAGTCAGTTCCGTGTCAATGTCGACTCGAAAATAGAGTCTGAGTGTTCCCTTCCAGGAGGGACACCCTGTTATACGTTTAGGGGACCACGTACGTCACCACACCTTTCTCAGTTACCCCGTCCGCCCGTCCCCTATACAGAGAGGACACTCGTTACACTATATTTTACCCTCCTTCCTAGACTGACACTGTCAAACCTAGAACCCATCCAGGGTAACATATCCTATACGTTGAGATCCTTTCGTATTGTTGGGATTGTTACATCTCTATACAGATCT	2	2	GGGTGACCTAGGTCTCTGGGTCTCGTAATCGTCGGGGTCCTCGACTCGTCCCTCGGAGTAACACTCTTCCACTTGACTCCTCAGGACTAGG	IGKV2E-28	3	0.428571428571429	IGKV2E	IGKV2E-28*01_C142A_2	T91G
IGKV2D-28*01	tctagacatatctctacattgttagggttgttatgctttcctagagttgcatatcctacacaatgggacctacccaagattcaaactgtcacagtcagatccttcctcccattttatatcacattgctcacaggagagacatatcccctgcccgcctgccccattgactctttccacaccactgcatgcaccaggggatttgcatattgtcccacaggaggaccttcccttgtgagtctgagataaaagctcagctgtaactgtgccttgactgatcaggactcctcagttcaccttctcaca	atgaggctccctgctcagctcctggggctgctaatgctctgggtctctggatccagtggg	atgaggctccctgctcagctcctggggctgctaatgctctgggtctctg	gtaagaaaagaaggagatgaggaaggagaatagggtgggagggtgagctctagggctccacagcatcccatgatcccatgtttagtctaaccctgtgttagaggagtataatctgtgctgtagaaaagggaacttgatattttgctctgtgaataattagaagcctcataagaaatatgacgtctggtgctccgattaagatcttcaaaatataaaggtctcttatactttacaaaaattgaattcattttagaatgtgtatttttatggcataaatcagtattttttaaaattaagtttaaataaatgacataagataaattatgaaaattgctcattaggtttgtacataactttgcaattcattatttcag	gatccagtggg	GGGTGACCTAGGTCTCTGGGTCTCGTAATCGTCGGGGTCCTCGACTCGTCCCTCGGAGTAACACTCTTCCACTTGACTCCTCAGGACTAGTCAGTTCCGTGTCAATGTCGACTCGAAAATAGAGTCTGAGTGTTCCCTTCCAGGAGGACACCCTGTTATACGTTTAGGGGACCACGTACGTCACCACACCTTTCTCAGTTACCCCGTCCGCCCGTCCCCTATACAGAGAGGACACTCGTTACACTATATTTTACCCTCCTTCCTAGACTGACACTGTCAAACTTAGAACCCATCCAGGGTAACACATCCTATACGTTGAGATCCTTTCGTATTGTTGGGATTGTTACATCTCTATACAGATCT	2	2	GGGTGACCTAGGTCTCTGGGTCTCGTAATCGTCGGGGTCCTCGACTCGTCCCTCGGAGTAACACTCTTCCACTTGACTCCTCAGGACTAGG	IGKV2E-28	3	0.428571428571429	IGKV2E	IGKV2E-28*01_C142A_2	T91G
IGKV2-28*01	tctagacatatctctacattgttagggttgttatgctttcctagagttgcatatcctatacaatgggacctacccaagatccaaactgtcacagtcagatccttcctcccattttatatcacattgctcacaggagagacatatcccctgcccgcctgccccattgactctttccacaccactgcatgcaccaggggatttgcatattgtcccacagggaggaccttcccttgtgagtctgagataaaagctcagctgtaactgtgccttgactgatcaggactcctcagttcaccttctcaca	atgaggctccctgctcagctcctggggctgctaatgctctgggtctctggatccagtggg	atgaggctccctgctcagctcctggggctgctaatgctctgggtctctg	gtaagaaaagaaggagatgaggaaggagaatagggtgggagggtgagctctagggctccacagcatcccatgatcccatgtttagtcttaccctgtgttagaggagtataatctgtgctgtagaaaagggaacttgatattttgctctgtgaataattagaagcctcataagaaatatgacgtctggtgctctgattaagatcttcaaaatataaaggtctcttatactttacaaaaattgaattcattttagaatgtgtatttttatggcataaatcactattttttaaaattaagtttaaataaatgacataagataaattatgaaaattgctcattaggtttgtacataactttgcaattcattatttcag	gatccagtggg	GGGTGACCTAGGTCTCTGGGTCTCGTAATCGTCGGGGTCCTCGACTCGTCCCTCGGAGTAACACTCTTCCACTTGACTCCTCAGGACTAGTCAGTTCCGTGTCAATGTCGACTCGAAAATAGAGTCTGAGTGTTCCCTTCCAGGAGGGACACCCTGTTATACGTTTAGGGGACCACGTACGTCACCACACCTTTCTCAGTTACCCCGTCCGCCCGTCCCCTATACAGAGAGGACACTCGTTACACTATATTTTACCCTCCTTCCTAGACTGACACTGTCAAACCTAGAACCCATCCAGGGTAACATATCCTATACGTTGAGATCCTTTCGTATTGTTGGGATTGTTACATCTCTATACAGATCT	5	3	GGGTGACCTAGGTCTCTGGGTCTCGTAATCGTCGGGGTCCTCGACTCGTCCCTCGGAGTAACACTCTTCCACTTGACTCCTCAGGACTAGT	IGKV2E-28	3	0.428571428571429	IGKV2E	IGKV2E-28*01_C142A_3
IGKV2D-28*01	tctagacatatctctacattgttagggttgttatgctttcctagagttgcatatcctacacaatgggacctacccaagattcaaactgtcacagtcagatccttcctcccattttatatcacattgctcacaggagagacatatcccctgcccgcctgccccattgactctttccacaccactgcatgcaccaggggatttgcatattgtcccacaggaggaccttcccttgtgagtctgagataaaagctcagctgtaactgtgccttgactgatcaggactcctcagttcaccttctcaca	atgaggctccctgctcagctcctggggctgctaatgctctgggtctctggatccagtggg	atgaggctccctgctcagctcctggggctgctaatgctctgggtctctg	gtaagaaaagaaggagatgaggaaggagaatagggtgggagggtgagctctagggctccacagcatcccatgatcccatgtttagtctaaccctgtgttagaggagtataatctgtgctgtagaaaagggaacttgatattttgctctgtgaataattagaagcctcataagaaatatgacgtctggtgctccgattaagatcttcaaaatataaaggtctcttatactttacaaaaattgaattcattttagaatgtgtatttttatggcataaatcagtattttttaaaattaagtttaaataaatgacataagataaattatgaaaattgctcattaggtttgtacataactttgcaattcattatttcag	gatccagtggg	GGGTGACCTAGGTCTCTGGGTCTCGTAATCGTCGGGGTCCTCGACTCGTCCCTCGGAGTAACACTCTTCCACTTGACTCCTCAGGACTAGTCAGTTCCGTGTCAATGTCGACTCGAAAATAGAGTCTGAGTGTTCCCTTCCAGGAGGACACCCTGTTATACGTTTAGGGGACCACGTACGTCACCACACCTTTCTCAGTTACCCCGTCCGCCCGTCCCCTATACAGAGAGGACACTCGTTACACTATATTTTACCCTCCTTCCTAGACTGACACTGTCAAACTTAGAACCCATCCAGGGTAACACATCCTATACGTTGAGATCCTTTCGTATTGTTGGGATTGTTACATCTCTATACAGATCT	5	3	GGGTGACCTAGGTCTCTGGGTCTCGTAATCGTCGGGGTCCTCGACTCGTCCCTCGGAGTAACACTCTTCCACTTGACTCCTCAGGACTAGT	IGKV2E-28	3	0.428571428571429	IGKV2E	IGKV2E-28*01_C142A_3
IGKV2-28*01	tctagacatatctctacattgttagggttgttatgctttcctagagttgcatatcctatacaatgggacctacccaagatccaaactgtcacagtcagatccttcctcccattttatatcacattgctcacaggagagacatatcccctgcccgcctgccccattgactctttccacaccactgcatgcaccaggggatttgcatattgtcccacagggaggaccttcccttgtgagtctgagataaaagctcagctgtaactgtgccttgactgatcaggactcctcagttcaccttctcaca	atgaggctccctgctcagctcctggggctgctaatgctctgggtctctggatccagtggg	atgaggctccctgctcagctcctggggctgctaatgctctgggtctctg	gtaagaaaagaaggagatgaggaaggagaatagggtgggagggtgagctctagggctccacagcatcccatgatcccatgtttagtcttaccctgtgttagaggagtataatctgtgctgtagaaaagggaacttgatattttgctctgtgaataattagaagcctcataagaaatatgacgtctggtgctctgattaagatcttcaaaatataaaggtctcttatactttacaaaaattgaattcattttagaatgtgtatttttatggcataaatcactattttttaaaattaagtttaaataaatgacataagataaattatgaaaattgctcattaggtttgtacataactttgcaattcattatttcag	gatccagtggg	GGGTGACCTAGGTCTCTGGGTCTCGTAATCGTCGGGGTCCTCGACTCGTCCCTCGGAGTAACACTCTTCCACTTGACTCCTCAGGACTAGTCAGTTCCGTGTCAATGTCGACTCGAAAATAGAGTCTGAGTGTTCCCTTCCAGGAGGGACACCCTGTTATACGTTTAGGGGACCACGTACGTCACCACACCTTTCTCAGTTACCCCGTCCGCCCGTCCCCTATACAGAGAGGACACTCGTTACACTATATTTTACCCTCCTTCCTAGACTGACACTGTCAAACCTAGAACCCATCCAGGGTAACATATCCTATACGTTGAGATCCTTTCGTATTGTTGGGATTGTTACATCTCTATACAGATCT	1	1	GGGTGACCTAGGTCTCTGGGTCTCGTAATCGTCGGGGTCCTCGACTCGTCCCTCGGAGTAACACTCTTCCACTTGACTCCTCAGGACTAGC	IGKV2E-28	1	0.2	IGKV2E	IGKV2E-28*01_G90C_1	T91C
IGKV2D-28*01	tctagacatatctctacattgttagggttgttatgctttcctagagttgcatatcctacacaatgggacctacccaagattcaaactgtcacagtcagatccttcctcccattttatatcacattgctcacaggagagacatatcccctgcccgcctgccccattgactctttccacaccactgcatgcaccaggggatttgcatattgtcccacaggaggaccttcccttgtgagtctgagataaaagctcagctgtaactgtgccttgactgatcaggactcctcagttcaccttctcaca	atgaggctccctgctcagctcctggggctgctaatgctctgggtctctggatccagtggg	atgaggctccctgctcagctcctggggctgctaatgctctgggtctctg	gtaagaaaagaaggagatgaggaaggagaatagggtgggagggtgagctctagggctccacagcatcccatgatcccatgtttagtctaaccctgtgttagaggagtataatctgtgctgtagaaaagggaacttgatattttgctctgtgaataattagaagcctcataagaaatatgacgtctggtgctccgattaagatcttcaaaatataaaggtctcttatactttacaaaaattgaattcattttagaatgtgtatttttatggcataaatcagtattttttaaaattaagtttaaataaatgacataagataaattatgaaaattgctcattaggtttgtacataactttgcaattcattatttcag	gatccagtggg	GGGTGACCTAGGTCTCTGGGTCTCGTAATCGTCGGGGTCCTCGACTCGTCCCTCGGAGTAACACTCTTCCACTTGACTCCTCAGGACTAGTCAGTTCCGTGTCAATGTCGACTCGAAAATAGAGTCTGAGTGTTCCCTTCCAGGAGGACACCCTGTTATACGTTTAGGGGACCACGTACGTCACCACACCTTTCTCAGTTACCCCGTCCGCCCGTCCCCTATACAGAGAGGACACTCGTTACACTATATTTTACCCTCCTTCCTAGACTGACACTGTCAAACTTAGAACCCATCCAGGGTAACACATCCTATACGTTGAGATCCTTTCGTATTGTTGGGATTGTTACATCTCTATACAGATCT	1	1	GGGTGACCTAGGTCTCTGGGTCTCGTAATCGTCGGGGTCCTCGACTCGTCCCTCGGAGTAACACTCTTCCACTTGACTCCTCAGGACTAGC	IGKV2E-28	1	0.2	IGKV2E	IGKV2E-28*01_G90C_1	T91C
IGKV2-28*01	tctagacatatctctacattgttagggttgttatgctttcctagagttgcatatcctatacaatgggacctacccaagatccaaactgtcacagtcagatccttcctcccattttatatcacattgctcacaggagagacatatcccctgcccgcctgccccattgactctttccacaccactgcatgcaccaggggatttgcatattgtcccacagggaggaccttcccttgtgagtctgagataaaagctcagctgtaactgtgccttgactgatcaggactcctcagttcaccttctcaca	atgaggctccctgctcagctcctggggctgctaatgctctgggtctctggatccagtggg	atgaggctccctgctcagctcctggggctgctaatgctctgggtctctg	gtaagaaaagaaggagatgaggaaggagaatagggtgggagggtgagctctagggctccacagcatcccatgatcccatgtttagtcttaccctgtgttagaggagtataatctgtgctgtagaaaagggaacttgatattttgctctgtgaataattagaagcctcataagaaatatgacgtctggtgctctgattaagatcttcaaaatataaaggtctcttatactttacaaaaattgaattcattttagaatgtgtatttttatggcataaatcactattttttaaaattaagtttaaataaatgacataagataaattatgaaaattgctcattaggtttgtacataactttgcaattcattatttcag	gatccagtggg	GGGTGACCTAGGTCTCTGGGTCTCGTAATCGTCGGGGTCCTCGACTCGTCCCTCGGAGTAACACTCTTCCACTTGACTCCTCAGGACTAGTCAGTTCCGTGTCAATGTCGACTCGAAAATAGAGTCTGAGTGTTCCCTTCCAGGAGGGACACCCTGTTATACGTTTAGGGGACCACGTACGTCACCACACCTTTCTCAGTTACCCCGTCCGCCCGTCCCCTATACAGAGAGGACACTCGTTACACTATATTTTACCCTCCTTCCTAGACTGACACTGTCAAACCTAGAACCCATCCAGGGTAACATATCCTATACGTTGAGATCCTTTCGTATTGTTGGGATTGTTACATCTCTATACAGATCT	2	2	GGGTGACCTAGGTCTCTGGGTCTCGTAATCGTCGGGGTCCTCGACTCGTCCCTCGGAGTAACACTCTTCCACTTGACTCCTCAGGACTAGG	IGKV2E-28	2	0.4	IGKV2E	IGKV2E-28*01_G90C_2	T91G
IGKV2D-28*01	tctagacatatctctacattgttagggttgttatgctttcctagagttgcatatcctacacaatgggacctacccaagattcaaactgtcacagtcagatccttcctcccattttatatcacattgctcacaggagagacatatcccctgcccgcctgccccattgactctttccacaccactgcatgcaccaggggatttgcatattgtcccacaggaggaccttcccttgtgagtctgagataaaagctcagctgtaactgtgccttgactgatcaggactcctcagttcaccttctcaca	atgaggctccctgctcagctcctggggctgctaatgctctgggtctctggatccagtggg	atgaggctccctgctcagctcctggggctgctaatgctctgggtctctg	gtaagaaaagaaggagatgaggaaggagaatagggtgggagggtgagctctagggctccacagcatcccatgatcccatgtttagtctaaccctgtgttagaggagtataatctgtgctgtagaaaagggaacttgatattttgctctgtgaataattagaagcctcataagaaatatgacgtctggtgctccgattaagatcttcaaaatataaaggtctcttatactttacaaaaattgaattcattttagaatgtgtatttttatggcataaatcagtattttttaaaattaagtttaaataaatgacataagataaattatgaaaattgctcattaggtttgtacataactttgcaattcattatttcag	gatccagtggg	GGGTGACCTAGGTCTCTGGGTCTCGTAATCGTCGGGGTCCTCGACTCGTCCCTCGGAGTAACACTCTTCCACTTGACTCCTCAGGACTAGTCAGTTCCGTGTCAATGTCGACTCGAAAATAGAGTCTGAGTGTTCCCTTCCAGGAGGACACCCTGTTATACGTTTAGGGGACCACGTACGTCACCACACCTTTCTCAGTTACCCCGTCCGCCCGTCCCCTATACAGAGAGGACACTCGTTACACTATATTTTACCCTCCTTCCTAGACTGACACTGTCAAACTTAGAACCCATCCAGGGTAACACATCCTATACGTTGAGATCCTTTCGTATTGTTGGGATTGTTACATCTCTATACAGATCT	2	2	GGGTGACCTAGGTCTCTGGGTCTCGTAATCGTCGGGGTCCTCGACTCGTCCCTCGGAGTAACACTCTTCCACTTGACTCCTCAGGACTAGG	IGKV2E-28	2	0.4	IGKV2E	IGKV2E-28*01_G90C_2	T91G
IGKV2-28*01	tctagacatatctctacattgttagggttgttatgctttcctagagttgcatatcctatacaatgggacctacccaagatccaaactgtcacagtcagatccttcctcccattttatatcacattgctcacaggagagacatatcccctgcccgcctgccccattgactctttccacaccactgcatgcaccaggggatttgcatattgtcccacagggaggaccttcccttgtgagtctgagataaaagctcagctgtaactgtgccttgactgatcaggactcctcagttcaccttctcaca	atgaggctccctgctcagctcctggggctgctaatgctctgggtctctggatccagtggg	atgaggctccctgctcagctcctggggctgctaatgctctgggtctctg	gtaagaaaagaaggagatgaggaaggagaatagggtgggagggtgagctctagggctccacagcatcccatgatcccatgtttagtcttaccctgtgttagaggagtataatctgtgctgtagaaaagggaacttgatattttgctctgtgaataattagaagcctcataagaaatatgacgtctggtgctctgattaagatcttcaaaatataaaggtctcttatactttacaaaaattgaattcattttagaatgtgtatttttatggcataaatcactattttttaaaattaagtttaaataaatgacataagataaattatgaaaattgctcattaggtttgtacataactttgcaattcattatttcag	gatccagtggg	GGGTGACCTAGGTCTCTGGGTCTCGTAATCGTCGGGGTCCTCGACTCGTCCCTCGGAGTAACACTCTTCCACTTGACTCCTCAGGACTAGTCAGTTCCGTGTCAATGTCGACTCGAAAATAGAGTCTGAGTGTTCCCTTCCAGGAGGGACACCCTGTTATACGTTTAGGGGACCACGTACGTCACCACACCTTTCTCAGTTACCCCGTCCGCCCGTCCCCTATACAGAGAGGACACTCGTTACACTATATTTTACCCTCCTTCCTAGACTGACACTGTCAAACCTAGAACCCATCCAGGGTAACATATCCTATACGTTGAGATCCTTTCGTATTGTTGGGATTGTTACATCTCTATACAGATCT	4	3	GGGTGACCTAGGTCTCTGGGTCTCGTAATCGTCGGGGTCCTCGACTCGTCCCTCGGAGTAACACTCTTCCACTTGACTCCTCAGGACTAGT	IGKV2E-28	2	0.4	IGKV2E	IGKV2E-28*01_G90C_3
IGKV2D-28*01	tctagacatatctctacattgttagggttgttatgctttcctagagttgcatatcctacacaatgggacctacccaagattcaaactgtcacagtcagatccttcctcccattttatatcacattgctcacaggagagacatatcccctgcccgcctgccccattgactctttccacaccactgcatgcaccaggggatttgcatattgtcccacaggaggaccttcccttgtgagtctgagataaaagctcagctgtaactgtgccttgactgatcaggactcctcagttcaccttctcaca	atgaggctccctgctcagctcctggggctgctaatgctctgggtctctggatccagtggg	atgaggctccctgctcagctcctggggctgctaatgctctgggtctctg	gtaagaaaagaaggagatgaggaaggagaatagggtgggagggtgagctctagggctccacagcatcccatgatcccatgtttagtctaaccctgtgttagaggagtataatctgtgctgtagaaaagggaacttgatattttgctctgtgaataattagaagcctcataagaaatatgacgtctggtgctccgattaagatcttcaaaatataaaggtctcttatactttacaaaaattgaattcattttagaatgtgtatttttatggcataaatcagtattttttaaaattaagtttaaataaatgacataagataaattatgaaaattgctcattaggtttgtacataactttgcaattcattatttcag	gatccagtggg	GGGTGACCTAGGTCTCTGGGTCTCGTAATCGTCGGGGTCCTCGACTCGTCCCTCGGAGTAACACTCTTCCACTTGACTCCTCAGGACTAGTCAGTTCCGTGTCAATGTCGACTCGAAAATAGAGTCTGAGTGTTCCCTTCCAGGAGGACACCCTGTTATACGTTTAGGGGACCACGTACGTCACCACACCTTTCTCAGTTACCCCGTCCGCCCGTCCCCTATACAGAGAGGACACTCGTTACACTATATTTTACCCTCCTTCCTAGACTGACACTGTCAAACTTAGAACCCATCCAGGGTAACACATCCTATACGTTGAGATCCTTTCGTATTGTTGGGATTGTTACATCTCTATACAGATCT	4	3	GGGTGACCTAGGTCTCTGGGTCTCGTAATCGTCGGGGTCCTCGACTCGTCCCTCGGAGTAACACTCTTCCACTTGACTCCTCAGGACTAGT	IGKV2E-28	2	0.4	IGKV2E	IGKV2E-28*01_G90C_3
IGKV2-28*01	tctagacatatctctacattgttagggttgttatgctttcctagagttgcatatcctatacaatgggacctacccaagatccaaactgtcacagtcagatccttcctcccattttatatcacattgctcacaggagagacatatcccctgcccgcctgccccattgactctttccacaccactgcatgcaccaggggatttgcatattgtcccacagggaggaccttcccttgtgagtctgagataaaagctcagctgtaactgtgccttgactgatcaggactcctcagttcaccttctcaca	atgaggctccctgctcagctcctggggctgctaatgctctgggtctctggatccagtggg	atgaggctccctgctcagctcctggggctgctaatgctctgggtctctg	gtaagaaaagaaggagatgaggaaggagaatagggtgggagggtgagctctagggctccacagcatcccatgatcccatgtttagtcttaccctgtgttagaggagtataatctgtgctgtagaaaagggaacttgatattttgctctgtgaataattagaagcctcataagaaatatgacgtctggtgctctgattaagatcttcaaaatataaaggtctcttatactttacaaaaattgaattcattttagaatgtgtatttttatggcataaatcactattttttaaaattaagtttaaataaatgacataagataaattatgaaaattgctcattaggtttgtacataactttgcaattcattatttcag	gatccagtggg	GGGTGACCTAGGTCTCTGGGTCTCGTAATCGTCGGGGTCCTCGACTCGTCCCTCGGAGTAACACTCTTCCACTTGACTCCTCAGGACTAGTCAGTTCCGTGTCAATGTCGACTCGAAAATAGAGTCTGAGTGTTCCCTTCCAGGAGGGACACCCTGTTATACGTTTAGGGGACCACGTACGTCACCACACCTTTCTCAGTTACCCCGTCCGCCCGTCCCCTATACAGAGAGGACACTCGTTACACTATATTTTACCCTCCTTCCTAGACTGACACTGTCAAACCTAGAACCCATCCAGGGTAACATATCCTATACGTTGAGATCCTTTCGTATTGTTGGGATTGTTACATCTCTATACAGATCT	1	1	GGGTGACCTAGGTCTCTGGGTCTCGTAATCGTCGGGGTCCTCGACTCGTCCCTCGGAGTAACACTCTTCCACTTGACTCCTCAGGACTAGC	IGKV2E-28	1	0.25	IGKV2E	IGKV2E-28*01_G202T_1	T91C
IGKV2D-28*01	tctagacatatctctacattgttagggttgttatgctttcctagagttgcatatcctacacaatgggacctacccaagattcaaactgtcacagtcagatccttcctcccattttatatcacattgctcacaggagagacatatcccctgcccgcctgccccattgactctttccacaccactgcatgcaccaggggatttgcatattgtcccacaggaggaccttcccttgtgagtctgagataaaagctcagctgtaactgtgccttgactgatcaggactcctcagttcaccttctcaca	atgaggctccctgctcagctcctggggctgctaatgctctgggtctctggatccagtggg	atgaggctccctgctcagctcctggggctgctaatgctctgggtctctg	gtaagaaaagaaggagatgaggaaggagaatagggtgggagggtgagctctagggctccacagcatcccatgatcccatgtttagtctaaccctgtgttagaggagtataatctgtgctgtagaaaagggaacttgatattttgctctgtgaataattagaagcctcataagaaatatgacgtctggtgctccgattaagatcttcaaaatataaaggtctcttatactttacaaaaattgaattcattttagaatgtgtatttttatggcataaatcagtattttttaaaattaagtttaaataaatgacataagataaattatgaaaattgctcattaggtttgtacataactttgcaattcattatttcag	gatccagtggg	GGGTGACCTAGGTCTCTGGGTCTCGTAATCGTCGGGGTCCTCGACTCGTCCCTCGGAGTAACACTCTTCCACTTGACTCCTCAGGACTAGTCAGTTCCGTGTCAATGTCGACTCGAAAATAGAGTCTGAGTGTTCCCTTCCAGGAGGACACCCTGTTATACGTTTAGGGGACCACGTACGTCACCACACCTTTCTCAGTTACCCCGTCCGCCCGTCCCCTATACAGAGAGGACACTCGTTACACTATATTTTACCCTCCTTCCTAGACTGACACTGTCAAACTTAGAACCCATCCAGGGTAACACATCCTATACGTTGAGATCCTTTCGTATTGTTGGGATTGTTACATCTCTATACAGATCT	1	1	GGGTGACCTAGGTCTCTGGGTCTCGTAATCGTCGGGGTCCTCGACTCGTCCCTCGGAGTAACACTCTTCCACTTGACTCCTCAGGACTAGC	IGKV2E-28	1	0.25	IGKV2E	IGKV2E-28*01_G202T_1	T91C
IGKV2-28*01	tctagacatatctctacattgttagggttgttatgctttcctagagttgcatatcctatacaatgggacctacccaagatccaaactgtcacagtcagatccttcctcccattttatatcacattgctcacaggagagacatatcccctgcccgcctgccccattgactctttccacaccactgcatgcaccaggggatttgcatattgtcccacagggaggaccttcccttgtgagtctgagataaaagctcagctgtaactgtgccttgactgatcaggactcctcagttcaccttctcaca	atgaggctccctgctcagctcctggggctgctaatgctctgggtctctggatccagtggg	atgaggctccctgctcagctcctggggctgctaatgctctgggtctctg	gtaagaaaagaaggagatgaggaaggagaatagggtgggagggtgagctctagggctccacagcatcccatgatcccatgtttagtcttaccctgtgttagaggagtataatctgtgctgtagaaaagggaacttgatattttgctctgtgaataattagaagcctcataagaaatatgacgtctggtgctctgattaagatcttcaaaatataaaggtctcttatactttacaaaaattgaattcattttagaatgtgtatttttatggcataaatcactattttttaaaattaagtttaaataaatgacataagataaattatgaaaattgctcattaggtttgtacataactttgcaattcattatttcag	gatccagtggg	GGGTGACCTAGGTCTCTGGGTCTCGTAATCGTCGGGGTCCTCGACTCGTCCCTCGGAGTAACACTCTTCCACTTGACTCCTCAGGACTAGTCAGTTCCGTGTCAATGTCGACTCGAAAATAGAGTCTGAGTGTTCCCTTCCAGGAGGGACACCCTGTTATACGTTTAGGGGACCACGTACGTCACCACACCTTTCTCAGTTACCCCGTCCGCCCGTCCCCTATACAGAGAGGACACTCGTTACACTATATTTTACCCTCCTTCCTAGACTGACACTGTCAAACCTAGAACCCATCCAGGGTAACATATCCTATACGTTGAGATCCTTTCGTATTGTTGGGATTGTTACATCTCTATACAGATCT	4	3	GGGTGACCTAGGTCTCTGGGTCTCGTAATCGTCGGGGTCCTCGACTCGTCCCTCGGAGTAACACTCTTCCACTTGACTCCTCAGGACTAGT	IGKV2E-28	1	0.25	IGKV2E	IGKV2E-28*01_G202T_2
IGKV2D-28*01	tctagacatatctctacattgttagggttgttatgctttcctagagttgcatatcctacacaatgggacctacccaagattcaaactgtcacagtcagatccttcctcccattttatatcacattgctcacaggagagacatatcccctgcccgcctgccccattgactctttccacaccactgcatgcaccaggggatttgcatattgtcccacaggaggaccttcccttgtgagtctgagataaaagctcagctgtaactgtgccttgactgatcaggactcctcagttcaccttctcaca	atgaggctccctgctcagctcctggggctgctaatgctctgggtctctggatccagtggg	atgaggctccctgctcagctcctggggctgctaatgctctgggtctctg	gtaagaaaagaaggagatgaggaaggagaatagggtgggagggtgagctctagggctccacagcatcccatgatcccatgtttagtctaaccctgtgttagaggagtataatctgtgctgtagaaaagggaacttgatattttgctctgtgaataattagaagcctcataagaaatatgacgtctggtgctccgattaagatcttcaaaatataaaggtctcttatactttacaaaaattgaattcattttagaatgtgtatttttatggcataaatcagtattttttaaaattaagtttaaataaatgacataagataaattatgaaaattgctcattaggtttgtacataactttgcaattcattatttcag	gatccagtggg	GGGTGACCTAGGTCTCTGGGTCTCGTAATCGTCGGGGTCCTCGACTCGTCCCTCGGAGTAACACTCTTCCACTTGACTCCTCAGGACTAGTCAGTTCCGTGTCAATGTCGACTCGAAAATAGAGTCTGAGTGTTCCCTTCCAGGAGGACACCCTGTTATACGTTTAGGGGACCACGTACGTCACCACACCTTTCTCAGTTACCCCGTCCGCCCGTCCCCTATACAGAGAGGACACTCGTTACACTATATTTTACCCTCCTTCCTAGACTGACACTGTCAAACTTAGAACCCATCCAGGGTAACACATCCTATACGTTGAGATCCTTTCGTATTGTTGGGATTGTTACATCTCTATACAGATCT	4	3	GGGTGACCTAGGTCTCTGGGTCTCGTAATCGTCGGGGTCCTCGACTCGTCCCTCGGAGTAACACTCTTCCACTTGACTCCTCAGGACTAGT	IGKV2E-28	1	0.25	IGKV2E	IGKV2E-28*01_G202T_2
IGKV2-28*01	tctagacatatctctacattgttagggttgttatgctttcctagagttgcatatcctatacaatgggacctacccaagatccaaactgtcacagtcagatccttcctcccattttatatcacattgctcacaggagagacatatcccctgcccgcctgccccattgactctttccacaccactgcatgcaccaggggatttgcatattgtcccacagggaggaccttcccttgtgagtctgagataaaagctcagctgtaactgtgccttgactgatcaggactcctcagttcaccttctcaca	atgaggctccctgctcagctcctggggctgctaatgctctgggtctctggatccagtggg	atgaggctccctgctcagctcctggggctgctaatgctctgggtctctg	gtaagaaaagaaggagatgaggaaggagaatagggtgggagggtgagctctagggctccacagcatcccatgatcccatgtttagtcttaccctgtgttagaggagtataatctgtgctgtagaaaagggaacttgatattttgctctgtgaataattagaagcctcataagaaatatgacgtctggtgctctgattaagatcttcaaaatataaaggtctcttatactttacaaaaattgaattcattttagaatgtgtatttttatggcataaatcactattttttaaaattaagtttaaataaatgacataagataaattatgaaaattgctcattaggtttgtacataactttgcaattcattatttcag	gatccagtggg	GGGTGACCTAGGTCTCTGGGTCTCGTAATCGTCGGGGTCCTCGACTCGTCCCTCGGAGTAACACTCTTCCACTTGACTCCTCAGGACTAGTCAGTTCCGTGTCAATGTCGACTCGAAAATAGAGTCTGAGTGTTCCCTTCCAGGAGGGACACCCTGTTATACGTTTAGGGGACCACGTACGTCACCACACCTTTCTCAGTTACCCCGTCCGCCCGTCCCCTATACAGAGAGGACACTCGTTACACTATATTTTACCCTCCTTCCTAGACTGACACTGTCAAACCTAGAACCCATCCAGGGTAACATATCCTATACGTTGAGATCCTTTCGTATTGTTGGGATTGTTACATCTCTATACAGATCT	2	2	GGGTGACCTAGGTCTCTGGGTCTCGTAATCGTCGGGGTCCTCGACTCGTCCCTCGGAGTAACACTCTTCCACTTGACTCCTCAGGACTAGG	IGKV2E-28	2	0.5	IGKV2E	IGKV2E-28*01_G202T_3	T91G
IGKV2D-28*01	tctagacatatctctacattgttagggttgttatgctttcctagagttgcatatcctacacaatgggacctacccaagattcaaactgtcacagtcagatccttcctcccattttatatcacattgctcacaggagagacatatcccctgcccgcctgccccattgactctttccacaccactgcatgcaccaggggatttgcatattgtcccacaggaggaccttcccttgtgagtctgagataaaagctcagctgtaactgtgccttgactgatcaggactcctcagttcaccttctcaca	atgaggctccctgctcagctcctggggctgctaatgctctgggtctctggatccagtggg	atgaggctccctgctcagctcctggggctgctaatgctctgggtctctg	gtaagaaaagaaggagatgaggaaggagaatagggtgggagggtgagctctagggctccacagcatcccatgatcccatgtttagtctaaccctgtgttagaggagtataatctgtgctgtagaaaagggaacttgatattttgctctgtgaataattagaagcctcataagaaatatgacgtctggtgctccgattaagatcttcaaaatataaaggtctcttatactttacaaaaattgaattcattttagaatgtgtatttttatggcataaatcagtattttttaaaattaagtttaaataaatgacataagataaattatgaaaattgctcattaggtttgtacataactttgcaattcattatttcag	gatccagtggg	GGGTGACCTAGGTCTCTGGGTCTCGTAATCGTCGGGGTCCTCGACTCGTCCCTCGGAGTAACACTCTTCCACTTGACTCCTCAGGACTAGTCAGTTCCGTGTCAATGTCGACTCGAAAATAGAGTCTGAGTGTTCCCTTCCAGGAGGACACCCTGTTATACGTTTAGGGGACCACGTACGTCACCACACCTTTCTCAGTTACCCCGTCCGCCCGTCCCCTATACAGAGAGGACACTCGTTACACTATATTTTACCCTCCTTCCTAGACTGACACTGTCAAACTTAGAACCCATCCAGGGTAACACATCCTATACGTTGAGATCCTTTCGTATTGTTGGGATTGTTACATCTCTATACAGATCT	2	2	GGGTGACCTAGGTCTCTGGGTCTCGTAATCGTCGGGGTCCTCGACTCGTCCCTCGGAGTAACACTCTTCCACTTGACTCCTCAGGACTAGG	IGKV2E-28	2	0.5	IGKV2E	IGKV2E-28*01_G202T_3	T91G
IGKV1-5*03	NA	NA	NA	tgtgaatatttgtgtttctatttccaatctcag	gtgccaaatgt	NANA	1	1	TGTAAACCGTGGACCCTCGGTCTCGTCGTCCTCGGGGTCCTCGACTCGCCCCTGGGAGTACAGGTACGACACAGGACTGACCCAGAC	IGKV1-5	92	0.893203883495146	IGKV1	IGKV1-5*03_1	A2G
IGKV1-5*03	NA	NA	NA	tgtgaatatttgtgtttctatttccaatctcag	gtgccaaatgt	NANA	93	2	TGTAAACCGTGGACCCTCGGTCTCGTCGTCCTCGGGGTCCTCGACTCGCCCCTGGGAGTACAGGTACGACACAGGACTGACCCAGAG	IGKV1-5	11	0.106796116504854	IGKV1	IGKV1-5*03_2	A2G
IGKV1-5*03	NA	NA	NA	tgtgaatatttgtgtttctatttccaatctcag	gtgccaaatgt	NANA	1	1	TGTAAACCGTGGACCCTCGGTCTCGTCGTCCTCGGGGTCCTCGACTCGCCCCTGGGAGTACAGGTACGACACAGGACTGACCCAGAC	IGKV1-5	1	0.5	IGKV1	IGKV1-5*03_A216C_1	A2G
IGKV1-5*03	NA	NA	NA	tgtgaatatttgtgtttctatttccaatctcag	gtgccaaatgt	NANA	2	2	TGTAAACCGTGGACCCTCGGTCTCGTCGTCCTCGGGGTCCTCGACTCGCCCCTGGGAGTACAGGTACGACACAGGACTGACCCAGAG	IGKV1-5	1	0.5	IGKV1	IGKV1-5*03_A216C_2	A2G
IGKV1-5*03	NA	NA	NA	tgtgaatatttgtgtttctatttccaatctcag	gtgccaaatgt	NANA	1	1	TGTAAACCGTGGACCCTCGGTCTCGTCGTCCTCGGGGTCCTCGACTCGCCCCTGGGAGTACAGGTACGACACAGGACTGACCCAGAC	IGKV1-5	13	1	IGKV1		A2G
IGKV1-5*03	NA	NA	NA	tgtgaatatttgtgtttctatttccaatctcag	gtgccaaatgt	NANA	1	1	TGTAAACCGTGGACCCTCGGTCTCGTCGTCCTCGGGGTCCTCGACTCGCCCCTGGGAGTACAGGTACGACACAGGACTGACCCAGAC	IGKV1-5	1	0.5	IGKV1	IGKV1-5*03_A144C_1	A2G
IGKV1-5*03	NA	NA	NA	tgtgaatatttgtgtttctatttccaatctcag	gtgccaaatgt	NANA	2	2	TGTAAACCGTGGACCCTCGGTCTCGTCGTCCTCGGGGTCCTCGACTCGCCCCTGGGAGTACAGGTACGACACAGGACTGACCCAGAG	IGKV1-5	1	0.5	IGKV1	IGKV1-5*03_A144C_2	A2G
IGKV1-5*03	NA	NA	NA	tgtgaatatttgtgtttctatttccaatctcag	gtgccaaatgt	NANA	1	1	TGTAAACCGTGGACCCTCGGTCTCGTCGTCCTCGGGGTCCTCGACTCGCCCCTGGGAGTACAGGTACGACACAGGACTGACCCAGAC	IGKV1-5	1	1	IGKV1		A2G
IGKV1-5*01	ctgaggaatatttaaaattctcaaaaaaatacctaaaaattgtttctcataataaaatagtccccagtagaaacacattctctgcagacaaatttgtgctaccctggtcttacctgggacacctggggacactgagctggtgctgagttactgagatgagccagctctgcagctgtgcccagcctgccccatcccctgctcatttgcatgttcccagagcacaacctcctgccctgaagccttattaataggctggtcacactttgtgcaggagtcagactcagtcaggacacagc	atggacatgagggtccccgctcagctcctggggctcctgctgctctggctcccaggtgccaaatgt	atggacatgagggtccccgctcagctcctggggctcctgctgctctggctcccag	gtaaggaaggagaacactaggaatttactcagcccagtgtgctcagtactgcctggttattcagggaagtcttcctataatatgatcaatagtatgaatatttgtgtttctatttccaatctcag	gtgccaaatgt	TGTAAACCGTGGACCCTCGGTCTCGTCGTCCTCGGGGTCCTCGACTCGCCCCTGGGAGTACAGGTACGACACAGGACTGACTCAGACTGAGGACGTGTTTCACACTGGTCGGATAATTATTCCGAAGTCCCGTCCTCCAACACGAGACCCTTGTACGTTTACTCGTCCCCTACCCCGTCCGACCCGTGTCGACGTCTCGACCGAGTAGAGTCATTGAGTCGTGGTCGAGTCACAGGGGTCCACAGGGTCCATTCTGGTCCCATCGTGTTTAAACAGACGTCTCTTACACAAAGATGACCCCTGATAAAATAATACTCTTTGTTAAAAATCCATAAAAAAACTCTTAAAATTTATAAGGAGTC	24	1	TGTAAACCGTGGACCCTCGGTCTCGTCGTCCTCGGGGTCCTCGACTCGCCCCTGGGAGTACAGGTACGACACAGGACTGACTCAGAG	IGKV1-5	15	0.394736842105263	IGKV1	IGKV1-5*01_1	C87G
IGKV1-5*01	ctgaggaatatttaaaattctcaaaaaaatacctaaaaattgtttctcataataaaatagtccccagtagaaacacattctctgcagacaaatttgtgctaccctggtcttacctgggacacctggggacactgagctggtgctgagttactgagatgagccagctctgcagctgtgcccagcctgccccatcccctgctcatttgcatgttcccagagcacaacctcctgccctgaagccttattaataggctggtcacactttgtgcaggagtcagactcagtcaggacacagc	atggacatgagggtccccgctcagctcctggggctcctgctgctctggctcccaggtgccaaatgt	atggacatgagggtccccgctcagctcctggggctcctgctgctctggctcccag	gtaaggaaggagaacactaggaatttactcagcccagtgtgctcagtactgcctggttattcagggaagtcttcctataatatgatcaatagtatgaatatttgtgtttctatttccaatctcag	gtgccaaatgt	TGTAAACCGTGGACCCTCGGTCTCGTCGTCCTCGGGGTCCTCGACTCGCCCCTGGGAGTACAGGTACGACACAGGACTGACTCAGACTGAGGACGTGTTTCACACTGGTCGGATAATTATTCCGAAGTCCCGTCCTCCAACACGAGACCCTTGTACGTTTACTCGTCCCCTACCCCGTCCGACCCGTGTCGACGTCTCGACCGAGTAGAGTCATTGAGTCGTGGTCGAGTCACAGGGGTCCACAGGGTCCATTCTGGTCCCATCGTGTTTAAACAGACGTCTCTTACACAAAGATGACCCCTGATAAAATAATACTCTTTGTTAAAAATCCATAAAAAAACTCTTAAAATTTATAAGGAGTC	1	2	TGTAAACCGTGGACCCTCGGTCTCGTCGTCCTCGGGGTCCTCGACTCGCCCCTGGGAGTACAGGTACGACACAGGACTGACTCAGAC	IGKV1-5	23	0.605263157894737	IGKV1	IGKV1-5*01_2
IGKV4-1*01	gcataggcccctccaggccacgaccaggtgtttggattttataaacgggccgtttgcattgtgaactgagctacaacaggcaggcaggggcagcaag	atggtgttgcagacccaggtcttcatttctctgttgctctggatctctggtgcctacggg	atggtgttgcagacccaggtcttcatttctctgttgctctggatctctg	gtgaggaattaaaaagtgccacagtcttttcagagtaatatctgtgtagaaataaaaaaaattaagatatagttggaaataatgactatttccaatatggatccaattatctgctgacttataatactactagaaagcaaatttaaatgacatatttcaattatatctgagacagcgtgtataagtttatgtataatcattgtccattactgactacag	gtgcctacggg	GGGCATCCGTGGTCTCTAGGTCTCGTTGTCTCTTTACTTCTGGACCCAGACGTTGTGGTAGAACGACGGGGACGGACGGACAACATCGAGTCAAGTGTTACGTTTGCCGGGCAAATATTTTAGGTTTGTGGACCAGCACCGGACCTCCCCGGATACG	1	1	GGGCATCCGTGGTCTCTAGGTCTCGTTGTCTCTTTACTTCTGGACCCAGACGTTGTGGTAGAACGACGGGGACGGACGGACAACATCGA	IGKV4-1	95	0.558823529411765	IGKV4	IGKV4-1*01_1
IGKV4-1*01	gcataggcccctccaggccacgaccaggtgtttggattttataaacgggccgtttgcattgtgaactgagctacaacaggcaggcaggggcagcaag	atggtgttgcagacccaggtcttcatttctctgttgctctggatctctggtgcctacggg	atggtgttgcagacccaggtcttcatttctctgttgctctggatctctg	gtgaggaattaaaaagtgccacagtcttttcagagtaatatctgtgtagaaataaaaaaaattaagatatagttggaaataatgactatttccaatatggatccaattatctgctgacttataatactactagaaagcaaatttaaatgacatatttcaattatatctgagacagcgtgtataagtttatgtataatcattgtccattactgactacag	gtgcctacggg	GGGCATCCGTGGTCTCTAGGTCTCGTTGTCTCTTTACTTCTGGACCCAGACGTTGTGGTAGAACGACGGGGACGGACGGACAACATCGAGTCAAGTGTTACGTTTGCCGGGCAAATATTTTAGGTTTGTGGACCAGCACCGGACCTCCCCGGATACG	96	2	GGGCATCCGTGGTCTCTAGGTCTCGTTGTCTCTTTACTTCTGGACCCAGACGTTGTGGTAGAACGACGGGGACGGACGGACAACATCGG	IGKV4-1	75	0.441176470588235	IGKV4	IGKV4-1*01_2	A89G
IGKV4-1*01	gcataggcccctccaggccacgaccaggtgtttggattttataaacgggccgtttgcattgtgaactgagctacaacaggcaggcaggggcagcaag	atggtgttgcagacccaggtcttcatttctctgttgctctggatctctggtgcctacggg	atggtgttgcagacccaggtcttcatttctctgttgctctggatctctg	gtgaggaattaaaaagtgccacagtcttttcagagtaatatctgtgtagaaataaaaaaaattaagatatagttggaaataatgactatttccaatatggatccaattatctgctgacttataatactactagaaagcaaatttaaatgacatatttcaattatatctgagacagcgtgtataagtttatgtataatcattgtccattactgactacag	gtgcctacggg	GGGCATCCGTGGTCTCTAGGTCTCGTTGTCTCTTTACTTCTGGACCCAGACGTTGTGGTAGAACGACGGGGACGGACGGACAACATCGAGTCAAGTGTTACGTTTGCCGGGCAAATATTTTAGGTTTGTGGACCAGCACCGGACCTCCCCGGATACG	1	1	GGGCATCCGTGGTCTCTAGGTCTCGTTGTCTCTTTACTTCTGGACCCAGACGTTGTGGTAGAACGACGGGGACGGACGGACAACATCGA	IGKV4-1	1	0.5	IGKV4	IGKV4-1*01_T205A_1
IGKV4-1*01	gcataggcccctccaggccacgaccaggtgtttggattttataaacgggccgtttgcattgtgaactgagctacaacaggcaggcaggggcagcaag	atggtgttgcagacccaggtcttcatttctctgttgctctggatctctggtgcctacggg	atggtgttgcagacccaggtcttcatttctctgttgctctggatctctg	gtgaggaattaaaaagtgccacagtcttttcagagtaatatctgtgtagaaataaaaaaaattaagatatagttggaaataatgactatttccaatatggatccaattatctgctgacttataatactactagaaagcaaatttaaatgacatatttcaattatatctgagacagcgtgtataagtttatgtataatcattgtccattactgactacag	gtgcctacggg	GGGCATCCGTGGTCTCTAGGTCTCGTTGTCTCTTTACTTCTGGACCCAGACGTTGTGGTAGAACGACGGGGACGGACGGACAACATCGAGTCAAGTGTTACGTTTGCCGGGCAAATATTTTAGGTTTGTGGACCAGCACCGGACCTCCCCGGATACG	2	2	GGGCATCCGTGGTCTCTAGGTCTCGTTGTCTCTTTACTTCTGGACCCAGACGTTGTGGTAGAACGACGGGGACGGACGGACAACATCGG	IGKV4-1	1	0.5	IGKV4	IGKV4-1*01_T205A_2	A89G
IGKV4-1*01	gcataggcccctccaggccacgaccaggtgtttggattttataaacgggccgtttgcattgtgaactgagctacaacaggcaggcaggggcagcaag	atggtgttgcagacccaggtcttcatttctctgttgctctggatctctggtgcctacggg	atggtgttgcagacccaggtcttcatttctctgttgctctggatctctg	gtgaggaattaaaaagtgccacagtcttttcagagtaatatctgtgtagaaataaaaaaaattaagatatagttggaaataatgactatttccaatatggatccaattatctgctgacttataatactactagaaagcaaatttaaatgacatatttcaattatatctgagacagcgtgtataagtttatgtataatcattgtccattactgactacag	gtgcctacggg	GGGCATCCGTGGTCTCTAGGTCTCGTTGTCTCTTTACTTCTGGACCCAGACGTTGTGGTAGAACGACGGGGACGGACGGACAACATCGAGTCAAGTGTTACGTTTGCCGGGCAAATATTTTAGGTTTGTGGACCAGCACCGGACCTCCCCGGATACG	1	1	GGGCATCCGTGGTCTCTAGGTCTCGTTGTCTCTTTACTTCTGGACCCAGACGTTGTGGTAGAACGACGGGGACGGACGGACAACATCGA	IGKV4-1	19	1	IGKV4
IGKV4-1*01	gcataggcccctccaggccacgaccaggtgtttggattttataaacgggccgtttgcattgtgaactgagctacaacaggcaggcaggggcagcaag	atggtgttgcagacccaggtcttcatttctctgttgctctggatctctggtgcctacggg	atggtgttgcagacccaggtcttcatttctctgttgctctggatctctg	gtgaggaattaaaaagtgccacagtcttttcagagtaatatctgtgtagaaataaaaaaaattaagatatagttggaaataatgactatttccaatatggatccaattatctgctgacttataatactactagaaagcaaatttaaatgacatatttcaattatatctgagacagcgtgtataagtttatgtataatcattgtccattactgactacag	gtgcctacggg	GGGCATCCGTGGTCTCTAGGTCTCGTTGTCTCTTTACTTCTGGACCCAGACGTTGTGGTAGAACGACGGGGACGGACGGACAACATCGAGTCAAGTGTTACGTTTGCCGGGCAAATATTTTAGGTTTGTGGACCAGCACCGGACCTCCCCGGATACG	3	2	GGGCATCCGTGGTCTCTAGGTCTCGTTGTCTCTTTACTTCTGGACCCAGACGTTGTGGTAGAACGACGGGGACGGACGGACAACATCGG	IGKV4-1	1	0.333333333333333	IGKV4	IGKV4-1*01_G72A_1	A89G
IGKV4-1*01	gcataggcccctccaggccacgaccaggtgtttggattttataaacgggccgtttgcattgtgaactgagctacaacaggcaggcaggggcagcaag	atggtgttgcagacccaggtcttcatttctctgttgctctggatctctggtgcctacggg	atggtgttgcagacccaggtcttcatttctctgttgctctggatctctg	gtgaggaattaaaaagtgccacagtcttttcagagtaatatctgtgtagaaataaaaaaaattaagatatagttggaaataatgactatttccaatatggatccaattatctgctgacttataatactactagaaagcaaatttaaatgacatatttcaattatatctgagacagcgtgtataagtttatgtataatcattgtccattactgactacag	gtgcctacggg	GGGCATCCGTGGTCTCTAGGTCTCGTTGTCTCTTTACTTCTGGACCCAGACGTTGTGGTAGAACGACGGGGACGGACGGACAACATCGAGTCAAGTGTTACGTTTGCCGGGCAAATATTTTAGGTTTGTGGACCAGCACCGGACCTCCCCGGATACG	1	1	GGGCATCCGTGGTCTCTAGGTCTCGTTGTCTCTTTACTTCTGGACCCAGACGTTGTGGTAGAACGACGGGGACGGACGGACAACATCGA	IGKV4-1	2	0.666666666666667	IGKV4	IGKV4-1*01_G72A_2
IGKV3-11*01	ctgcagctggaagctcagctcccacccagctgctttgcatgtccctcccagctgccctaccttccagagcccatatcaatgcctgtgtcagagccctggggaggaactgctcagttaggacccagagggaacc	atggaagccccagctcagcttctcttcctcctgctactctggctcccagataccaccgga	atggaagccccagctcagcttctcttcctcctgctactctggctcccag	gtgaggggaacatgaggtggttttgcacattagtgaaaactcttgccacctctgctcagcaagaaatataattaaaattcaaagtatatcaacaattttggctctactcaaagacagttggtttgatcttgattacatgagtgcatttctgttttatttccaatttcag	ataccaccgga	AGGCCACCATAGACCCTCGGTCTCATCGTCCTCCTTCTCTTCGACTCGACCCCGAAGGTACCAAGGGAGACCCAGGATTGACTCGTCAAGGAGGGGTCCCGAGACTGTGTCCGTAACTATACCCGAGACCTTCCATCCCGTCGACCCTCCCTGTACGTTTCGTCGACCCACCCTCGACTCGAAGGTCGACGTC	1	3	AGGCCACCATAGACCCTCGGTCTCATCGTCCTCCTTCTCTTCGACTCGACCCCGAAGGTACCAAGGCAGACCCAGGATTGACTCGTCAAGGAGG	IGKV3-11	1	0.00520833333333333	IGKV3	IGKV3-11*01_1	G67C
IGKV3-11*01	ctgcagctggaagctcagctcccacccagctgctttgcatgtccctcccagctgccctaccttccagagcccatatcaatgcctgtgtcagagccctggggaggaactgctcagttaggacccagagggaacc	atggaagccccagctcagcttctcttcctcctgctactctggctcccagataccaccgga	atggaagccccagctcagcttctcttcctcctgctactctggctcccag	gtgaggggaacatgaggtggttttgcacattagtgaaaactcttgccacctctgctcagcaagaaatataattaaaattcaaagtatatcaacaattttggctctactcaaagacagttggtttgatcttgattacatgagtgcatttctgttttatttccaatttcag	ataccaccgga	AGGCCACCATAGACCCTCGGTCTCATCGTCCTCCTTCTCTTCGACTCGACCCCGAAGGTACCAAGGGAGACCCAGGATTGACTCGTCAAGGAGGGGTCCCGAGACTGTGTCCGTAACTATACCCGAGACCTTCCATCCCGTCGACCCTCCCTGTACGTTTCGTCGACCCACCCTCGACTCGAAGGTCGACGTC	2	4	AGGCCACCATAGACCCTCGGTCTCATCGTCCTCCTTCTCTTCGACTCGACCCCGAAGGTACCAAGGGAGACCCAGGATTGACTCATCAAGGAGG	IGKV3-11	1	0.00520833333333333	IGKV3	IGKV3-11*01_2	G85A
IGKV3-11*01	ctgcagctggaagctcagctcccacccagctgctttgcatgtccctcccagctgccctaccttccagagcccatatcaatgcctgtgtcagagccctggggaggaactgctcagttaggacccagagggaacc	atggaagccccagctcagcttctcttcctcctgctactctggctcccagataccaccgga	atggaagccccagctcagcttctcttcctcctgctactctggctcccag	gtgaggggaacatgaggtggttttgcacattagtgaaaactcttgccacctctgctcagcaagaaatataattaaaattcaaagtatatcaacaattttggctctactcaaagacagttggtttgatcttgattacatgagtgcatttctgttttatttccaatttcag	ataccaccgga	AGGCCACCATAGACCCTCGGTCTCATCGTCCTCCTTCTCTTCGACTCGACCCCGAAGGTACCAAGGGAGACCCAGGATTGACTCGTCAAGGAGGGGTCCCGAGACTGTGTCCGTAACTATACCCGAGACCTTCCATCCCGTCGACCCTCCCTGTACGTTTCGTCGACCCACCCTCGACTCGAAGGTCGACGTC	3	1	AGGCCACCATAGACCCTCGGTCTCATCGTCCTCCTTCTCTTCGACTCGACCCCGAAGGTACCAAGGGAGACCCAGGATTGACTCGTCAAGGAGA	IGKV3-11	92	0.479166666666667	IGKV3	IGKV3-11*01_3	G94A
IGKV3-11*01	ctgcagctggaagctcagctcccacccagctgctttgcatgtccctcccagctgccctaccttccagagcccatatcaatgcctgtgtcagagccctggggaggaactgctcagttaggacccagagggaacc	atggaagccccagctcagcttctcttcctcctgctactctggctcccagataccaccgga	atggaagccccagctcagcttctcttcctcctgctactctggctcccag	gtgaggggaacatgaggtggttttgcacattagtgaaaactcttgccacctctgctcagcaagaaatataattaaaattcaaagtatatcaacaattttggctctactcaaagacagttggtttgatcttgattacatgagtgcatttctgttttatttccaatttcag	ataccaccgga	AGGCCACCATAGACCCTCGGTCTCATCGTCCTCCTTCTCTTCGACTCGACCCCGAAGGTACCAAGGGAGACCCAGGATTGACTCGTCAAGGAGGGGTCCCGAGACTGTGTCCGTAACTATACCCGAGACCTTCCATCCCGTCGACCCTCCCTGTACGTTTCGTCGACCCACCCTCGACTCGAAGGTCGACGTC	95	2	AGGCCACCATAGACCCTCGGTCTCATCGTCCTCCTTCTCTTCGACTCGACCCCGAAGGTACCAAGGGAGACCCAGGATTGACTCGTCAAGGAGG	IGKV3-11	98	0.510416666666667	IGKV3	IGKV3-11*01_4
IGKV3-11*01	ctgcagctggaagctcagctcccacccagctgctttgcatgtccctcccagctgccctaccttccagagcccatatcaatgcctgtgtcagagccctggggaggaactgctcagttaggacccagagggaacc	atggaagccccagctcagcttctcttcctcctgctactctggctcccagataccaccgga	atggaagccccagctcagcttctcttcctcctgctactctggctcccag	gtgaggggaacatgaggtggttttgcacattagtgaaaactcttgccacctctgctcagcaagaaatataattaaaattcaaagtatatcaacaattttggctctactcaaagacagttggtttgatcttgattacatgagtgcatttctgttttatttccaatttcag	ataccaccgga	AGGCCACCATAGACCCTCGGTCTCATCGTCCTCCTTCTCTTCGACTCGACCCCGAAGGTACCAAGGGAGACCCAGGATTGACTCGTCAAGGAGGGGTCCCGAGACTGTGTCCGTAACTATACCCGAGACCTTCCATCCCGTCGACCCTCCCTGTACGTTTCGTCGACCCACCCTCGACTCGAAGGTCGACGTC	1	1	AGGCCACCATAGACCCTCGGTCTCATCGTCCTCCTTCTCTTCGACTCGACCCCGAAGGTACCAAGGGAGACCCAGGATTGACTCGTCAAGGAGA	IGKV3-11	1	0.5	IGKV3	IGKV3-11*01_A211C_1	G94A
IGKV3-11*01	ctgcagctggaagctcagctcccacccagctgctttgcatgtccctcccagctgccctaccttccagagcccatatcaatgcctgtgtcagagccctggggaggaactgctcagttaggacccagagggaacc	atggaagccccagctcagcttctcttcctcctgctactctggctcccagataccaccgga	atggaagccccagctcagcttctcttcctcctgctactctggctcccag	gtgaggggaacatgaggtggttttgcacattagtgaaaactcttgccacctctgctcagcaagaaatataattaaaattcaaagtatatcaacaattttggctctactcaaagacagttggtttgatcttgattacatgagtgcatttctgttttatttccaatttcag	ataccaccgga	AGGCCACCATAGACCCTCGGTCTCATCGTCCTCCTTCTCTTCGACTCGACCCCGAAGGTACCAAGGGAGACCCAGGATTGACTCGTCAAGGAGGGGTCCCGAGACTGTGTCCGTAACTATACCCGAGACCTTCCATCCCGTCGACCCTCCCTGTACGTTTCGTCGACCCACCCTCGACTCGAAGGTCGACGTC	2	2	AGGCCACCATAGACCCTCGGTCTCATCGTCCTCCTTCTCTTCGACTCGACCCCGAAGGTACCAAGGGAGACCCAGGATTGACTCGTCAAGGAGG	IGKV3-11	1	0.5	IGKV3	IGKV3-11*01_A211C_2
IGKV3-11*01	ctgcagctggaagctcagctcccacccagctgctttgcatgtccctcccagctgccctaccttccagagcccatatcaatgcctgtgtcagagccctggggaggaactgctcagttaggacccagagggaacc	atggaagccccagctcagcttctcttcctcctgctactctggctcccagataccaccgga	atggaagccccagctcagcttctcttcctcctgctactctggctcccag	gtgaggggaacatgaggtggttttgcacattagtgaaaactcttgccacctctgctcagcaagaaatataattaaaattcaaagtatatcaacaattttggctctactcaaagacagttggtttgatcttgattacatgagtgcatttctgttttatttccaatttcag	ataccaccgga	AGGCCACCATAGACCCTCGGTCTCATCGTCCTCCTTCTCTTCGACTCGACCCCGAAGGTACCAAGGGAGACCCAGGATTGACTCGTCAAGGAGGGGTCCCGAGACTGTGTCCGTAACTATACCCGAGACCTTCCATCCCGTCGACCCTCCCTGTACGTTTCGTCGACCCACCCTCGACTCGAAGGTCGACGTC	1	1	AGGCCACCATAGACCCTCGGTCTCATCGTCCTCCTTCTCTTCGACTCGACCCCGAAGGTACCAAGGGAGACCCAGGATTGACTCGTCAAGGAGA	IGKV3-11	17	0.485714285714286	IGKV3	IGKV3-11*01_A223C_1	G94A
IGKV3-11*01	ctgcagctggaagctcagctcccacccagctgctttgcatgtccctcccagctgccctaccttccagagcccatatcaatgcctgtgtcagagccctggggaggaactgctcagttaggacccagagggaacc	atggaagccccagctcagcttctcttcctcctgctactctggctcccagataccaccgga	atggaagccccagctcagcttctcttcctcctgctactctggctcccag	gtgaggggaacatgaggtggttttgcacattagtgaaaactcttgccacctctgctcagcaagaaatataattaaaattcaaagtatatcaacaattttggctctactcaaagacagttggtttgatcttgattacatgagtgcatttctgttttatttccaatttcag	ataccaccgga	AGGCCACCATAGACCCTCGGTCTCATCGTCCTCCTTCTCTTCGACTCGACCCCGAAGGTACCAAGGGAGACCCAGGATTGACTCGTCAAGGAGGGGTCCCGAGACTGTGTCCGTAACTATACCCGAGACCTTCCATCCCGTCGACCCTCCCTGTACGTTTCGTCGACCCACCCTCGACTCGAAGGTCGACGTC	18	2	AGGCCACCATAGACCCTCGGTCTCATCGTCCTCCTTCTCTTCGACTCGACCCCGAAGGTACCAAGGGAGACCCAGGATTGACTCGTCAAGGAGG	IGKV3-11	18	0.514285714285714	IGKV3	IGKV3-11*01_A223C_2
IGKV1-12*01	ctgcagcactgtgatttggctcccctagtcaggcatcagtaaaattttgtggagtcctaggtggcagcccactgatgctgatgtagttggatccactttccctgctactgagtcaggctgggacatttttgggcacattagagatatgagatataacgagtgcaaatccctgtccagtttcatctggatccaagtgatttctccatgtacataggcaactgcttgataagagattcagtgtctctttcctaaagcagttaacagggaggctgttgcctgggtcaggatgatttccccaatcactgataaaaagtaaaagaggaaagtgtcattgatggtgcatggcagggacatgctccatgcagtggtcaccctcagtaagagagatgaactttggga…	atggacatgagggtccccgctcagctcctggggctcctgctgctctggttcccaggttccagatgc	atggacatgagggtccccgctcagctcctggggctcctgctgctctggttcccag	gtaagaaaggagaacactaggattatactcggtcagtgtgctgagtactgctttactattcagggaacttctcttacagcatgattaattgtgtggacatttgtttttatgtttccaatctcag	gttccagatgc	CGTAGACCTTGGACCCTTGGTCTCGTCGTCCTCGGGGTCCTCGACTCGCCCCTGGGAGTACAGGTACGACACAGGACTGACCCAGACTGAGGACGTGTCCCACACTAGTCGGACAATTATTCAGAAGTCCAGTCCTCTGACACGAGACCCTTGTACGTTTACTCGTCCCCTACCCCGTCCGACCCGCGTCGACGTCCCGACCGAGTAGAGTCATTGAGTCGTGGTCGAGTCACAGGGGTCCACAGGGTCCATTCTGGTCCCATCGTGTTTAAACAGACGTCTCTTACACAAAGATGACCCTTGATAAAACAACACTCATTGTAAAAAACCAAAGAAAAACTGCTAAACTTTATAAGGAGTCCTCAACTACCTGATTACATAAAGTAACCACATACCCCT…	1	1	CGTAGACCTTGGACCCTTGGTCTCGTCGTCCTCGGGGTCCTCGACTCGCCCCTGGGAGTACAGGTACGACACAGGACTGACCCAGA	IGKV1E-12	92	1	IGKV1E
IGKV1D-12*01	ctgcagctgcgcccagcctgccccatcccctgctcatttgcatgttcccagagcacagtctcctgacctgaagacttattaacaggctgatcacaccctgtgcaggagtcagacccagtcaggacacagc	atggacatgagggtccccgctcagctcctggggctcctgctgctctggttcccaggttccagatgc	atggacatgagggtccccgctcagctcctggggctcctgctgctctggttcccag	gtaagaaaggagaacactaggattatactcggtcagtgtgctgagtactgctttactattcagggaacttctcttacagcatgattaattgtgtggacatttgtttttatgtttccaatctcag	gttccagatgc	CGTAGACCTTGGACCCTTGGTCTCGTCGTCCTCGGGGTCCTCGACTCGCCCCTGGGAGTACAGGTACGACACAGGACTGACCCAGACTGAGGACGTGTCCCACACTAGTCGGACAATTATTCAGAAGTCCAGTCCTCTGACACGAGACCCTTGTACGTTTACTCGTCCCCTACCCCGTCCGACCCGCGTCGACGTC	1	1	CGTAGACCTTGGACCCTTGGTCTCGTCGTCCTCGGGGTCCTCGACTCGCCCCTGGGAGTACAGGTACGACACAGGACTGACCCAGA	IGKV1E-12	92	1	IGKV1E
IGKV1-12*03	NA	NA	NA	NA	NA	NA	1	1	CGTAGACCTTGGACCCTTGGTCTCGTCGTCCTCGGGGTCCTCGACTCGCCCCTGGGAGTACAGGTACGACACAGGACTGACCCAGA	IGKV1E-12	92	1	IGKV1E		NA
IGKV1-12*02	ctgcagcactgtgatttggctcccctagtcaggcatcagtaaaattttgtggagtcctaggtggcagcccactgatgctgatgtagttggatccactttccctgctactaagtcaggctgggacatttttgggcacattagagatatgagatataacgagtgcaaatccgtgtccagtttcatctggatccaagtgatttctccatgtacataggcaactgcttgataagagattcagtgtctctttcctaaagcagttaacagggaggctggtgtctgggtcaggatgatttccccaatcactgataaaaagtaaaagaggaaagtgtcattgatggtgcatggcagggacatgctccatgcagtggtcaccctcagtaagagagatgaactttggga…	atggacatgatggtccccgctcagctcctggggctcctgctgctctggttcccaggttccagatgc	atggacatgatggtccccgctcagctcctggggctcctgctgctctggttcccag	gtaagaaaggagaacactaggaatttactcagcccagtgtgctgagtactgctttactattcagggaacttctcttacagcatgattaattgtgtggacatttgtttttatgtttccaatctcag	gttccagatgc	CGTAGACCTTGGACCCTTGGTCTCGTCGTCCTCGGGGTCCTCGACTCGCCCCTGGTAGTACAGGTACGACACAGGACTCACCCAGACTGAGGACGTTCTTCACACTGGTCGGATAATTCTTCAGAAGTCCGTCCTCCAACACAAGACCCTTATACGTTTACTCGTCTCCTACCCCGTCCGACCCGTGTCGACGTCCCGACCGAGTAGAGTCATTGAGTCGTGGTCAAGTCACAGGGGTCCACAGGGTCCATTCTGGTCCCATCGTGTTTAAACAGACGTCTCTTACACAAAGATGACCCTTGATAAAACAACACTCATTGTAAAAAACCAAAGAAAAACTGCTAAACTTTATAAGGAGTCCTCAACTACCTGATTACATAAAGTAACCACATACCCCTA…	51	1	CGTAGACCTTGGACCCTTGGTCTCGTCGTCCTCGGGGTCCTCGACTCGCCCCTGGTAGTACAGGTACGACACAGGACTCACCCAGA	IGKV1E-12	3	0.0566037735849057	IGKV1E	IGKV1E-12*02_1
IGKV1D-12*02	ctgcagcactgtgatttggctcccctagtcaggcatcagtaaaattttgtggagtcctaggtggcagcccactgatgctgatgtagttggatccactttccctgctactaagtcaggctgggacatttttgggcacattagagatatgagatataacgagtgcaaatccgtgtccagtttcatctggatccaagtgatttctccatgtacataggcaactgcttgataagagattcagtgtctctttcctaaagcagttaacagggaggctggtgtctgggtcaggatgatttccccaatcactgataaaaagtaaaagaggaaagtgtcattgatggtgcatggcagggacatgctccatgcagtggtcaccctcagtaagagagatgaactttggga…	atggacatgatggtccccgctcagctcctggggctcctgctgctctggttcccaggttccagatgc	atggacatgatggtccccgctcagctcctggggctcctgctgctctggttcccag	gtaagaaaggagaacactaggaatttactcagcccagtgtgctgagtactgctttactattcagggaacttctcttacagcatgattaattgtgtggacatttgtttttatgtttccaatctcag	gttccagatgc	CGTAGACCTTGGACCCTTGGTCTCGTCGTCCTCGGGGTCCTCGACTCGCCCCTGGTAGTACAGGTACGACACAGGACTCACCCAGACTGAGGACGTTCTTCACACTGGTCGGATAATTCTTCAGAAGTCCGTCCTCCAACACAAGACCCTTATACGTTTACTCGTCTCCTACCCCGTCCGACCCGTGTCGACGTCCCGACCGAGTAGAGTCATTGAGTCGTGGTCAAGTCACAGGGGTCCACAGGGTCCATTCTGGTCCCATCGTGTTTAAACAGACGTCTCTTACACAAAGATGACCCTTGATAAAACAACACTCATTGTAAAAAACCAAAGAAAAACTGCTAAACTTTATAAGGAGTCCTCAACTACCTGATTACATAAAGTAACCACATACCCCTA…	51	1	CGTAGACCTTGGACCCTTGGTCTCGTCGTCCTCGGGGTCCTCGACTCGCCCCTGGTAGTACAGGTACGACACAGGACTCACCCAGA	IGKV1E-12	3	0.0566037735849057	IGKV1E	IGKV1E-12*02_1
IGKV1-12*02	ctgcagcactgtgatttggctcccctagtcaggcatcagtaaaattttgtggagtcctaggtggcagcccactgatgctgatgtagttggatccactttccctgctactaagtcaggctgggacatttttgggcacattagagatatgagatataacgagtgcaaatccgtgtccagtttcatctggatccaagtgatttctccatgtacataggcaactgcttgataagagattcagtgtctctttcctaaagcagttaacagggaggctggtgtctgggtcaggatgatttccccaatcactgataaaaagtaaaagaggaaagtgtcattgatggtgcatggcagggacatgctccatgcagtggtcaccctcagtaagagagatgaactttggga…	atggacatgatggtccccgctcagctcctggggctcctgctgctctggttcccaggttccagatgc	atggacatgatggtccccgctcagctcctggggctcctgctgctctggttcccag	gtaagaaaggagaacactaggaatttactcagcccagtgtgctgagtactgctttactattcagggaacttctcttacagcatgattaattgtgtggacatttgtttttatgtttccaatctcag	gttccagatgc	CGTAGACCTTGGACCCTTGGTCTCGTCGTCCTCGGGGTCCTCGACTCGCCCCTGGTAGTACAGGTACGACACAGGACTCACCCAGACTGAGGACGTTCTTCACACTGGTCGGATAATTCTTCAGAAGTCCGTCCTCCAACACAAGACCCTTATACGTTTACTCGTCTCCTACCCCGTCCGACCCGTGTCGACGTCCCGACCGAGTAGAGTCATTGAGTCGTGGTCAAGTCACAGGGGTCCACAGGGTCCATTCTGGTCCCATCGTGTTTAAACAGACGTCTCTTACACAAAGATGACCCTTGATAAAACAACACTCATTGTAAAAAACCAAAGAAAAACTGCTAAACTTTATAAGGAGTCCTCAACTACCTGATTACATAAAGTAACCACATACCCCTA…	1	2	CGTAGACCTTGGACCCTTGGTCTCGTCGTCCTCGGGGTCCTCGACTCGCCCCTGGGAGTACAGGTACGACACAGGACTGACCCAGA	IGKV1E-12	50	0.943396226415094	IGKV1E	IGKV1E-12*02_2	T56G,C79G
IGKV1D-12*02	ctgcagcactgtgatttggctcccctagtcaggcatcagtaaaattttgtggagtcctaggtggcagcccactgatgctgatgtagttggatccactttccctgctactaagtcaggctgggacatttttgggcacattagagatatgagatataacgagtgcaaatccgtgtccagtttcatctggatccaagtgatttctccatgtacataggcaactgcttgataagagattcagtgtctctttcctaaagcagttaacagggaggctggtgtctgggtcaggatgatttccccaatcactgataaaaagtaaaagaggaaagtgtcattgatggtgcatggcagggacatgctccatgcagtggtcaccctcagtaagagagatgaactttggga…	atggacatgatggtccccgctcagctcctggggctcctgctgctctggttcccaggttccagatgc	atggacatgatggtccccgctcagctcctggggctcctgctgctctggttcccag	gtaagaaaggagaacactaggaatttactcagcccagtgtgctgagtactgctttactattcagggaacttctcttacagcatgattaattgtgtggacatttgtttttatgtttccaatctcag	gttccagatgc	CGTAGACCTTGGACCCTTGGTCTCGTCGTCCTCGGGGTCCTCGACTCGCCCCTGGTAGTACAGGTACGACACAGGACTCACCCAGACTGAGGACGTTCTTCACACTGGTCGGATAATTCTTCAGAAGTCCGTCCTCCAACACAAGACCCTTATACGTTTACTCGTCTCCTACCCCGTCCGACCCGTGTCGACGTCCCGACCGAGTAGAGTCATTGAGTCGTGGTCAAGTCACAGGGGTCCACAGGGTCCATTCTGGTCCCATCGTGTTTAAACAGACGTCTCTTACACAAAGATGACCCTTGATAAAACAACACTCATTGTAAAAAACCAAAGAAAAACTGCTAAACTTTATAAGGAGTCCTCAACTACCTGATTACATAAAGTAACCACATACCCCTA…	1	2	CGTAGACCTTGGACCCTTGGTCTCGTCGTCCTCGGGGTCCTCGACTCGCCCCTGGGAGTACAGGTACGACACAGGACTGACCCAGA	IGKV1E-12	50	0.943396226415094	IGKV1E	IGKV1E-12*02_2	T56G,C79G
IGKV1D-8*01	gtcgactcctgaggaatatttcaaattttcaaaaaaatacataaaaaatgtttctcataacaaactactctccagtagaaacacattcactgcagacaaatttgtgctaccctggtctttcctgggacacctggggacactgagctggtgctgagttactgagatgagccagctctgcagctgtgcccagtcagccccatcccctgctcatttgcatgttcccagagcacaacctcctgcactgaagccttattaataggctggccacacttcatgcaggagtcagacccagtcaggacacagc	atggacatgagggtccccgctcagctcctggggctcctgctgctctggctcccaggtgccagatgt	atggacatgagggtccccgctcagctcctggggctcctgctgctctggctcccag	gtaaggaaggagaacactatgaatttactcagccaatgtgctcagtacagcctggcccttcagggaaattctcttactacatgattaattgtatggatatttgtttttatgtttccaatctcag	gtgccagatgt	TGTAGACCGTGGACCCTCGGTCTCGTCGTCCTCGGGGTCCTCGACTCGCCCCTGGGAGTACAGGTACGACACAGGACTGACCCAGACTGAGGACGTACTTCACACCGGTCGGATAATTATTCCGAAGTCACGTCCTCCAACACGAGACCCTTGTACGTTTACTCGTCCCCTACCCCGACTGACCCGTGTCGACGTCTCGACCGAGTAGAGTCATTGAGTCGTGGTCGAGTCACAGGGGTCCACAGGGTCCTTTCTGGTCCCATCGTGTTTAAACAGACGTCACTTACACAAAGATGACCTCTCATCAAACAATACTCTTTGTAAAAAATACATAAAAAAACTTTTAAACTTTATAAGGAGTCCTCAGCTG	1	1	TGTAGACCGTGGACCCTCGGTCTCGTCGTCCTCGGGGTCCTCGACTCGCCCCTGGGAGTACAGGTACGACACAGGACTGACCCAGAC	IGKV1D-8	85	0.894736842105263	IGKV1	IGKV1D-8*01_1
IGKV1D-8*01	gtcgactcctgaggaatatttcaaattttcaaaaaaatacataaaaaatgtttctcataacaaactactctccagtagaaacacattcactgcagacaaatttgtgctaccctggtctttcctgggacacctggggacactgagctggtgctgagttactgagatgagccagctctgcagctgtgcccagtcagccccatcccctgctcatttgcatgttcccagagcacaacctcctgcactgaagccttattaataggctggccacacttcatgcaggagtcagacccagtcaggacacagc	atggacatgagggtccccgctcagctcctggggctcctgctgctctggctcccaggtgccagatgt	atggacatgagggtccccgctcagctcctggggctcctgctgctctggctcccag	gtaaggaaggagaacactatgaatttactcagccaatgtgctcagtacagcctggcccttcagggaaattctcttactacatgattaattgtatggatatttgtttttatgtttccaatctcag	gtgccagatgt	TGTAGACCGTGGACCCTCGGTCTCGTCGTCCTCGGGGTCCTCGACTCGCCCCTGGGAGTACAGGTACGACACAGGACTGACCCAGACTGAGGACGTACTTCACACCGGTCGGATAATTATTCCGAAGTCACGTCCTCCAACACGAGACCCTTGTACGTTTACTCGTCCCCTACCCCGACTGACCCGTGTCGACGTCTCGACCGAGTAGAGTCATTGAGTCGTGGTCGAGTCACAGGGGTCCACAGGGTCCTTTCTGGTCCCATCGTGTTTAAACAGACGTCACTTACACAAAGATGACCTCTCATCAAACAATACTCTTTGTAAAAAATACATAAAAAAACTTTTAAACTTTATAAGGAGTCCTCAGCTG	86	2	TGTAGACCGTGGACCCTCGGTCTCGTCGTCCTCGGGGTCCTCGACTCGCCCCTGGGAGTACAGGTACGACACAGGACTGACCCAGAG	IGKV1D-8	10	0.105263157894737	IGKV1	IGKV1D-8*01_2	C87G
IGKV1D-8*03	NA	atggacatgagggtccccgctcagctcctggggctcctgctgctctggctcccaggtgccagatgt	atggacatgagggtccccgctcagctcctggggctcctgctgctctggctcccag	gtaaggaaggagaacactaggaatttactcagccaatgtgctcagtacagcctggcccttcagggaaattctcttactacatgattaattgtatggatatttgtttttatgtttccaatctcag	gtgccagatgt	TGTAGACCGTGGACCCTCGGTCTCGTCGTCCTCGGGGTCCTCGACTCGCCCCTGGGAGTACAGGTANA	1	1	TGTAGACCGTGGACCCTCGGTCTCGTCGTCCTCGGGGTCCTCGACTCGCCCCTGGGAGTACAGGTACGACACAGGACTGACCCAGAC	IGKV1D-8	17	1	IGKV1		A68G
IGKV1D-8*02	NA	atgagggtccccgctcagctcctggggctcctgctgctctggctcccaggtgccagatgt	atgagggtccccgctcagctcctggggctcctgctgctctggctcccag	gtaaggaaggagaacactaggaatttactcagccaatgtgctcagtacagcctggcccttcagggaaattctcttactacatgattaattgtatggatatttgtttttatgtttccaatctcag	gtgccagatgt	TGTAGACCGTGGACCCTCGGTCTCGTCGTCCTCGGGGTCCTCGACTCGCCCCTGGGAGTANA	1	1	TGTAGACCGTGGACCCTCGGTCTCGTCGTCCTCGGGGTCCTCGACTCGCCCCTGGGAGTACAGGTACGACACAGGACTGACCCAGAC	IGKV1D-8	15	1	IGKV1
IGKV1-27*01	tctagagatgtttttccctagcagaccttgtcataaatagaaagctagcaagagaagcatgtcatgaaacatgaagagagcaaaagaacactccacatataggacagtaggctgattctgtcctgtagcctgcagggagaaacacatgctctgcagactttggacacctgggaggcactgggcctgtgcagtgttattgagataagacatctttgcagctgtgcagatttgcatgtcccacagagcaacgcctactgccctgaacatttatcaataggctggtgacatcctgtgcagaagtctctctcagtcaggacacagc	atggacatgagggtccctgctcagctcctgggactcctgctgctctggctcccagataccagatgt	atggacatgagggtccctgctcagctcctgggactcctgctgctctggctcccag	gtaaggagggaaacaacaaaaattttattcagccagtgtagccactaatgcctggcacttcaggaaattcttcttagaacattactaatcatgtggatatgtgtttttatgttcctaatatcag	ataccagatgt	TGTAGACCATAGACCCTCGGTCTCGTCGTCCTCAGGGTCCTCGACTCGTCCCTGGGAGTACAGGTACGACACAGGACTGACTCTCTCTGAAGACGTGTCCTACAGTGGTCGGATAACTATTTACAAGTCCCGTCATCCGCAACGAGACACCCTGTACGTTTAGACGTGTCGACGTTTCTACAGAATAGAGTTATTGTGACGTGTCCGGGTCACGGAGGGTCCACAGGTTTCAGACGTCTCGTACACAAAGAGGGACGTCCGATGTCCTGTCTTAGTCGGATGACAGGATATACACCTCACAAGAAAACGAGAGAAGTACAAAGTACTGTACGAAGAGAACGATCGAAAGATAAATACTGTTCCAGACGATCCCTTTTTGTAGAGATCT	1	1	TGTAGACCATAGACCCTCGGTCTCGTCGTCCTCAGGGTCCTCGACTCGCCCCTGGGAGTACAGGTACGACACAGGACTGACTCTCT	IGKV1-27	15	0.137614678899083	IGKV1	IGKV1-27*01_1	T49C
IGKV1-27*01	tctagagatgtttttccctagcagaccttgtcataaatagaaagctagcaagagaagcatgtcatgaaacatgaagagagcaaaagaacactccacatataggacagtaggctgattctgtcctgtagcctgcagggagaaacacatgctctgcagactttggacacctgggaggcactgggcctgtgcagtgttattgagataagacatctttgcagctgtgcagatttgcatgtcccacagagcaacgcctactgccctgaacatttatcaataggctggtgacatcctgtgcagaagtctctctcagtcaggacacagc	atggacatgagggtccctgctcagctcctgggactcctgctgctctggctcccagataccagatgt	atggacatgagggtccctgctcagctcctgggactcctgctgctctggctcccag	gtaaggagggaaacaacaaaaattttattcagccagtgtagccactaatgcctggcacttcaggaaattcttcttagaacattactaatcatgtggatatgtgtttttatgttcctaatatcag	ataccagatgt	TGTAGACCATAGACCCTCGGTCTCGTCGTCCTCAGGGTCCTCGACTCGTCCCTGGGAGTACAGGTACGACACAGGACTGACTCTCTCTGAAGACGTGTCCTACAGTGGTCGGATAACTATTTACAAGTCCCGTCATCCGCAACGAGACACCCTGTACGTTTAGACGTGTCGACGTTTCTACAGAATAGAGTTATTGTGACGTGTCCGGGTCACGGAGGGTCCACAGGTTTCAGACGTCTCGTACACAAAGAGGGACGTCCGATGTCCTGTCTTAGTCGGATGACAGGATATACACCTCACAAGAAAACGAGAGAAGTACAAAGTACTGTACGAAGAGAACGATCGAAAGATAAATACTGTTCCAGACGATCCCTTTTTGTAGAGATCT	16	2	TGTAGACCATAGACCCTCGGTCTCGTCGTCCTCAGGGTCCTCGACTCGTCCCTGGGAGTACAGGTACGACACAGGACTGACTCTCG	IGKV1-27	2	0.018348623853211	IGKV1	IGKV1-27*01_2	T86G
IGKV1-27*01	tctagagatgtttttccctagcagaccttgtcataaatagaaagctagcaagagaagcatgtcatgaaacatgaagagagcaaaagaacactccacatataggacagtaggctgattctgtcctgtagcctgcagggagaaacacatgctctgcagactttggacacctgggaggcactgggcctgtgcagtgttattgagataagacatctttgcagctgtgcagatttgcatgtcccacagagcaacgcctactgccctgaacatttatcaataggctggtgacatcctgtgcagaagtctctctcagtcaggacacagc	atggacatgagggtccctgctcagctcctgggactcctgctgctctggctcccagataccagatgt	atggacatgagggtccctgctcagctcctgggactcctgctgctctggctcccag	gtaaggagggaaacaacaaaaattttattcagccagtgtagccactaatgcctggcacttcaggaaattcttcttagaacattactaatcatgtggatatgtgtttttatgttcctaatatcag	ataccagatgt	TGTAGACCATAGACCCTCGGTCTCGTCGTCCTCAGGGTCCTCGACTCGTCCCTGGGAGTACAGGTACGACACAGGACTGACTCTCTCTGAAGACGTGTCCTACAGTGGTCGGATAACTATTTACAAGTCCCGTCATCCGCAACGAGACACCCTGTACGTTTAGACGTGTCGACGTTTCTACAGAATAGAGTTATTGTGACGTGTCCGGGTCACGGAGGGTCCACAGGTTTCAGACGTCTCGTACACAAAGAGGGACGTCCGATGTCCTGTCTTAGTCGGATGACAGGATATACACCTCACAAGAAAACGAGAGAAGTACAAAGTACTGTACGAAGAGAACGATCGAAAGATAAATACTGTTCCAGACGATCCCTTTTTGTAGAGATCT	18	3	TGTAGACCATAGACCCTCGGTCTCGTCGTCCTCAGGGTCCTCGACTCGTCCCTGGGAGTACAGGTACGACACAGGACTGACTCTCT	IGKV1-27	92	0.844036697247706	IGKV1	IGKV1-27*01_3
IGKV1-27*01	tctagagatgtttttccctagcagaccttgtcataaatagaaagctagcaagagaagcatgtcatgaaacatgaagagagcaaaagaacactccacatataggacagtaggctgattctgtcctgtagcctgcagggagaaacacatgctctgcagactttggacacctgggaggcactgggcctgtgcagtgttattgagataagacatctttgcagctgtgcagatttgcatgtcccacagagcaacgcctactgccctgaacatttatcaataggctggtgacatcctgtgcagaagtctctctcagtcaggacacagc	atggacatgagggtccctgctcagctcctgggactcctgctgctctggctcccagataccagatgt	atggacatgagggtccctgctcagctcctgggactcctgctgctctggctcccag	gtaaggagggaaacaacaaaaattttattcagccagtgtagccactaatgcctggcacttcaggaaattcttcttagaacattactaatcatgtggatatgtgtttttatgttcctaatatcag	ataccagatgt	TGTAGACCATAGACCCTCGGTCTCGTCGTCCTCAGGGTCCTCGACTCGTCCCTGGGAGTACAGGTACGACACAGGACTGACTCTCTCTGAAGACGTGTCCTACAGTGGTCGGATAACTATTTACAAGTCCCGTCATCCGCAACGAGACACCCTGTACGTTTAGACGTGTCGACGTTTCTACAGAATAGAGTTATTGTGACGTGTCCGGGTCACGGAGGGTCCACAGGTTTCAGACGTCTCGTACACAAAGAGGGACGTCCGATGTCCTGTCTTAGTCGGATGACAGGATATACACCTCACAAGAAAACGAGAGAAGTACAAAGTACTGTACGAAGAGAACGATCGAAAGATAAATACTGTTCCAGACGATCCCTTTTTGTAGAGATCT	1	1	TGTAGACCATAGACCCTCGGTCTCGTCGTCCTCAGGGTCCTCGACTCGTCCCTGGGAGTACAGGTACGACACAGGACTGACTCTCT	IGKV1-27	10	1	IGKV1
IGKV1-27*01	tctagagatgtttttccctagcagaccttgtcataaatagaaagctagcaagagaagcatgtcatgaaacatgaagagagcaaaagaacactccacatataggacagtaggctgattctgtcctgtagcctgcagggagaaacacatgctctgcagactttggacacctgggaggcactgggcctgtgcagtgttattgagataagacatctttgcagctgtgcagatttgcatgtcccacagagcaacgcctactgccctgaacatttatcaataggctggtgacatcctgtgcagaagtctctctcagtcaggacacagc	atggacatgagggtccctgctcagctcctgggactcctgctgctctggctcccagataccagatgt	atggacatgagggtccctgctcagctcctgggactcctgctgctctggctcccag	gtaaggagggaaacaacaaaaattttattcagccagtgtagccactaatgcctggcacttcaggaaattcttcttagaacattactaatcatgtggatatgtgtttttatgttcctaatatcag	ataccagatgt	TGTAGACCATAGACCCTCGGTCTCGTCGTCCTCAGGGTCCTCGACTCGTCCCTGGGAGTACAGGTACGACACAGGACTGACTCTCTCTGAAGACGTGTCCTACAGTGGTCGGATAACTATTTACAAGTCCCGTCATCCGCAACGAGACACCCTGTACGTTTAGACGTGTCGACGTTTCTACAGAATAGAGTTATTGTGACGTGTCCGGGTCACGGAGGGTCCACAGGTTTCAGACGTCTCGTACACAAAGAGGGACGTCCGATGTCCTGTCTTAGTCGGATGACAGGATATACACCTCACAAGAAAACGAGAGAAGTACAAAGTACTGTACGAAGAGAACGATCGAAAGATAAATACTGTTCCAGACGATCCCTTTTTGTAGAGATCT	1	1	TGTAGACCATAGACCCTCGGTCTCGTCGTCCTCAGGGTCCTCGACTCGTCCCTGGGAGTACAGGTACGACACAGGACTGACTCTCT	IGKV1-27	1	1	IGKV1
IGKV6-21*03	NA	NA	NA	NA	NA	NA	1	1	TGTAGACCATAGACCCTCGGTCTCGTCGTCCTCAGGGTCCTCGACTCGTCCCTGGGAGTACAGGTACGACACAGGACTGACTCTCT	IGKV1-27	1	1	IGKV1
IGKV6-21*01	agaaattcagagttcttacaatgtcagactcatcacgtctaattaccatgatgtcatcaatatagtgttgatgctttgtggaacgttcacaaagctttttcagcctacattgtgacagagagcaggagagttaacatagccctgggacgagactgaggatgtgagctgttattcaccccagataactgcagactctcccagagatggcgatggactctgccttcactctgcagctgtgccctggggtcttggtcaagccctgccagagcctcagcggagctcgtctgcaggtgccagcagagggcgcttcacacccctcatggaaggggccgggagggcgctctcctggcaacagtgatttctgtttatttaaaccagcaggacatccccataatttgc…	atgttgccatcacaactcattgggtttctgctgctctgggttccagcctccaggggt	atgttgccatcacaactcattgggtttctgctgctctgggttccag	gtgagaatatttccacaaacctaggcggagatattctttcaatctgtaatttctttcattggggactctgcaataggtgatttttggcttgattttaaaatcctaattttaaaaatgtaatgcatattctttcttcatgtctagcaagattaaaggtgattttcatacacagatatttatgttgtactgatgtttgctgtatattttcag	cctccaggggt	TGGGGACCTCCGACCTTGGGTCTCGTCGTCTTTGGGTTACTCAACACTACCGTTGTAGAAGGACGGAACTGAACAGTCAAAACGAGTACGGTGTAGGGTCTCTTTCTTGGAGAAAATTCTATGGCTCTCCGTCCCGGAGAAGTGTATATCCTCCTTGCTATGTACGTTTAATACCCCTACAGGACGACCAAATTTATTTGTCTTTAGTGACAACGGTCCTCTCGCGGGAGGGCCGGGGAAGGTACTCCCCACACTTCGCGGGAGACGACCGTGGACGTCTGCTCGAGGCGACTCCGAGACCGTCCCGAACTGGTTCTGGGGTCCCGTGTCGACGTCTCACTTCCGTCTCAGGTAGCGGTAGAGACCCTCTCAGACGTCAATAGACCCCACTTATTGTCG…	1	1	TGGGGACCTCCGACCTTGGGTCTCGTCGTCTTTGGGTTACTCAACACTACCGCTGTAGAAGGACGGAACTGAACAGTCAAAACGAGTA	IGKV6E-21	1	1	IGKV6E		T53C
IGKV6D-21*01	gttaacatagccctgggacgagactgaggatgtgagctgttattcaccccagataactgcagactctcccagagatggcgatggactctgccttcactctgcagctgtgccctggggtcttggtcaagccctgccagagcctcagcggagctcgtctgcaggtgccagcagagggcgcttcacacccctcatggaaggggccgggagggcgctctcctggcaacagtgatttctgtttatttaaaccagcaggacatccccataatttgcatgtatcgttcctcctatatgtgaagaggccctgcctctcggtatcttaaaagaggttctttctctgggatgtggcatgagcaaaactgacaagtcaaggcaggaag	atgttgccatcacaactcattgggtttctgctgctctgggttccagcctccaggggt	atgttgccatcacaactcattgggtttctgctgctctgggttccag	gtgagaatatttccacaaacctaggcggagatattctttcaatctgtaatttctttcattggggactctgcaataggtgatttttggcttgattttaaaatcctaattttaaaaatgtaatgcatattctttcttcatgtctagcaagattaaaggtgattttcatacacagatatttatgttgtactgatgtttgctgtatattttcag	cctccaggggt	TGGGGACCTCCGACCTTGGGTCTCGTCGTCTTTGGGTTACTCAACACTACCGTTGTAGAAGGACGGAACTGAACAGTCAAAACGAGTACGGTGTAGGGTCTCTTTCTTGGAGAAAATTCTATGGCTCTCCGTCCCGGAGAAGTGTATATCCTCCTTGCTATGTACGTTTAATACCCCTACAGGACGACCAAATTTATTTGTCTTTAGTGACAACGGTCCTCTCGCGGGAGGGCCGGGGAAGGTACTCCCCACACTTCGCGGGAGACGACCGTGGACGTCTGCTCGAGGCGACTCCGAGACCGTCCCGAACTGGTTCTGGGGTCCCGTGTCGACGTCTCACTTCCGTCTCAGGTAGCGGTAGAGACCCTCTCAGACGTCAATAGACCCCACTTATTGTCG…	1	1	TGGGGACCTCCGACCTTGGGTCTCGTCGTCTTTGGGTTACTCAACACTACCGCTGTAGAAGGACGGAACTGAACAGTCAAAACGAGTA	IGKV6E-21	1	1	IGKV6E		T53C
IGKV6-21*01	agaaattcagagttcttacaatgtcagactcatcacgtctaattaccatgatgtcatcaatatagtgttgatgctttgtggaacgttcacaaagctttttcagcctacattgtgacagagagcaggagagttaacatagccctgggacgagactgaggatgtgagctgttattcaccccagataactgcagactctcccagagatggcgatggactctgccttcactctgcagctgtgccctggggtcttggtcaagccctgccagagcctcagcggagctcgtctgcaggtgccagcagagggcgcttcacacccctcatggaaggggccgggagggcgctctcctggcaacagtgatttctgtttatttaaaccagcaggacatccccataatttgc…	atgttgccatcacaactcattgggtttctgctgctctgggttccagcctccaggggt	atgttgccatcacaactcattgggtttctgctgctctgggttccag	gtgagaatatttccacaaacctaggcggagatattctttcaatctgtaatttctttcattggggactctgcaataggtgatttttggcttgattttaaaatcctaattttaaaaatgtaatgcatattctttcttcatgtctagcaagattaaaggtgattttcatacacagatatttatgttgtactgatgtttgctgtatattttcag	cctccaggggt	TGGGGACCTCCGACCTTGGGTCTCGTCGTCTTTGGGTTACTCAACACTACCGTTGTAGAAGGACGGAACTGAACAGTCAAAACGAGTACGGTGTAGGGTCTCTTTCTTGGAGAAAATTCTATGGCTCTCCGTCCCGGAGAAGTGTATATCCTCCTTGCTATGTACGTTTAATACCCCTACAGGACGACCAAATTTATTTGTCTTTAGTGACAACGGTCCTCTCGCGGGAGGGCCGGGGAAGGTACTCCCCACACTTCGCGGGAGACGACCGTGGACGTCTGCTCGAGGCGACTCCGAGACCGTCCCGAACTGGTTCTGGGGTCCCGTGTCGACGTCTCACTTCCGTCTCAGGTAGCGGTAGAGACCCTCTCAGACGTCAATAGACCCCACTTATTGTCG…	1	1	TGGGGACCTCCGACCTTGGGTCTCGTCGTCTTTGGGTTACTCAACACTACCGTTGTAGAAGGACGGAACTGAACAGTCAAAACGAGTA	IGKV6E-21	60	1	IGKV6E
IGKV6D-21*01	gttaacatagccctgggacgagactgaggatgtgagctgttattcaccccagataactgcagactctcccagagatggcgatggactctgccttcactctgcagctgtgccctggggtcttggtcaagccctgccagagcctcagcggagctcgtctgcaggtgccagcagagggcgcttcacacccctcatggaaggggccgggagggcgctctcctggcaacagtgatttctgtttatttaaaccagcaggacatccccataatttgcatgtatcgttcctcctatatgtgaagaggccctgcctctcggtatcttaaaagaggttctttctctgggatgtggcatgagcaaaactgacaagtcaaggcaggaag	atgttgccatcacaactcattgggtttctgctgctctgggttccagcctccaggggt	atgttgccatcacaactcattgggtttctgctgctctgggttccag	gtgagaatatttccacaaacctaggcggagatattctttcaatctgtaatttctttcattggggactctgcaataggtgatttttggcttgattttaaaatcctaattttaaaaatgtaatgcatattctttcttcatgtctagcaagattaaaggtgattttcatacacagatatttatgttgtactgatgtttgctgtatattttcag	cctccaggggt	TGGGGACCTCCGACCTTGGGTCTCGTCGTCTTTGGGTTACTCAACACTACCGTTGTAGAAGGACGGAACTGAACAGTCAAAACGAGTACGGTGTAGGGTCTCTTTCTTGGAGAAAATTCTATGGCTCTCCGTCCCGGAGAAGTGTATATCCTCCTTGCTATGTACGTTTAATACCCCTACAGGACGACCAAATTTATTTGTCTTTAGTGACAACGGTCCTCTCGCGGGAGGGCCGGGGAAGGTACTCCCCACACTTCGCGGGAGACGACCGTGGACGTCTGCTCGAGGCGACTCCGAGACCGTCCCGAACTGGTTCTGGGGTCCCGTGTCGACGTCTCACTTCCGTCTCAGGTAGCGGTAGAGACCCTCTCAGACGTCAATAGACCCCACTTATTGTCG…	1	1	TGGGGACCTCCGACCTTGGGTCTCGTCGTCTTTGGGTTACTCAACACTACCGTTGTAGAAGGACGGAACTGAACAGTCAAAACGAGTA	IGKV6E-21	60	1	IGKV6E
IGKV6-21*02	NA	atgttgccatcacaactcattgggtttctgctgctctgggttccagcctccaggggt	atgttgccatcacaactcattgggtttctgctgctctgggttccag	gtgagaatatttccacaaacctaggcggagatattctttcaatctgtaatttctttcattggggactctgcaataggtgatttttggcttgattttaaaatcctaattttaaaaatgtaatgcatattctttcttcatgtctagcaagattaaaggtgattttcatacacagatatttatgttgtactgatgtttgctgtatattttcag	cctccaggggt	TGGGGACCTCCGACCTTGGGTCTCGTCGTCTTTGGGTTACTCAACACTACCGTTGTANA	1	1	TGGGGACCTCCGACCTTGGGTCTCGTCGTCTTTGGGTTACTCAACACTACCGTTGTAGAAGGACGGAACTGAACAGTCAAAACGAGTA	IGKV6E-21	13	1	IGKV6E
IGKV6D-21*02	atgagcaaaactgacaagtcaaggcaggaag	atgtcgccatcacaactcattgggtttctgctgctctgggttccagcctccaggggt	atgtcgccatcacaactcattgggtttctgctgctctgggttccag	gtgagaatatttccacaaacctaggcggagatattctttcaatctgtaatttctttcattggggactctgcaataggtgatttttggcttgattttaaaatcctaattttaaaaatgtaatgcatattctttcttcatgtctagcaagattaaaggtgattttcatacacagatatttatgttgtactgatgtttgctgtatattttcag	cctccaggggt	TGGGGACCTCCGACCTTGGGTCTCGTCGTCTTTGGGTTACTCAACACTACCGCTGTAGAAGGACGGAACTGAACAGTCAAAACGAGTA	1	1	TGGGGACCTCCGACCTTGGGTCTCGTCGTCTTTGGGTTACTCAACACTACCGTTGTAGAAGGACGGAACTGAACAGTCAAAACGAGTA	IGKV6E-21	13	1	IGKV6E		C53T
IGKV2-30*01	ggattcaattatccagtgaaagtatgcattcaaaataaaagtaaagtaaaaacatttcttgataaacaaaaatgaagagaaataattacttaaagacatgctgtataacaatttatctaggaaattcttcagattcacaaaaaatgacagcagacagtaacttgaatctgtaaggaggaaggaaggcctcaaaagtactaagggaacaaaaaaagagctagaccaaaccaacatgtttacttccgtttatatgaggtttcgtatagggaaagccaatctatttggacagatgtcagaatgccagtttccttgattgggatgggaaacagctgtttcctgaaaggtaggtacatgagggaagaatctggagattctgcagtattctacagtttaatctcg…	atgaggctccctgctcagctcctggggctgctaatgctctgggtcccaggatccagtggg	atgaggctccctgctcagctcctggggctgctaatgctctgggtcccag	gtaagggtagaagggagatgagggaggagaatggcatggaacggtgagttctggggccccactgcctctaacaacagtgatctctgggggtctcactacactcctatgtgtgttcctttcctgtattggacatgcacatgttgtcctccagagtggggcatgtgatgatcagatctgtgagagtgaggaagattcaagcagaaacaaggatctgtgctctggggaagactgacacagaaaggggatggtgtggggtcttctggagacccctttgagccttggatcccttgagttccattttgaaactgtgtatttttgaaatatgaacaaatacatatatagcctgaaataaacaacaaatcaaaatttatgaaaattacacataaactttatacataa…	gatccagtggg	GGGTGACCTAGGACCCTGGGTCTCGTAATCGTCGGGGTCCTCGACTCGTCCCTCGGAGTAACACTCTTCCACTTGACTCCTCAGGACTAGTCAGTTCCGTTCCCATCTCGACTCGAAAATAGAGTCTGAGTGTTCCTTTCAGAAGTGATTCCCTATTATACGTTTAGTGGACCACCCACGTCACCCCACCTTTCTCGGTTCCCCTCCCATCCTCGGAGAGAACACTCGTTTTACTGAATTTATAGAAGAGACAAACCTCCCTTTGCTTATCCGTATTTTAGATACGACAGATACAACCTCTTTAAATTCATAAAGGAAGACAGAAGGGATTGTCTAAAGAACAAAGTATCATGAGAGGGTCCGTGTAAAATATGAAGAACAATTATTCCGGTACAAAGG…	1	1	GGGTGACCTAGGACCCTGGGTCTCGTAATCGTCGGGGTCCTCGACTCGTCCCTCGGAGTAACACTCTTCCACTTGACTCCTCAGGACTAGG	IGKV2-30	92	0.522727272727273	IGKV2	IGKV2-30*01_1	T91G
IGKV2-30*01	ggattcaattatccagtgaaagtatgcattcaaaataaaagtaaagtaaaaacatttcttgataaacaaaaatgaagagaaataattacttaaagacatgctgtataacaatttatctaggaaattcttcagattcacaaaaaatgacagcagacagtaacttgaatctgtaaggaggaaggaaggcctcaaaagtactaagggaacaaaaaaagagctagaccaaaccaacatgtttacttccgtttatatgaggtttcgtatagggaaagccaatctatttggacagatgtcagaatgccagtttccttgattgggatgggaaacagctgtttcctgaaaggtaggtacatgagggaagaatctggagattctgcagtattctacagtttaatctcg…	atgaggctccctgctcagctcctggggctgctaatgctctgggtcccaggatccagtggg	atgaggctccctgctcagctcctggggctgctaatgctctgggtcccag	gtaagggtagaagggagatgagggaggagaatggcatggaacggtgagttctggggccccactgcctctaacaacagtgatctctgggggtctcactacactcctatgtgtgttcctttcctgtattggacatgcacatgttgtcctccagagtggggcatgtgatgatcagatctgtgagagtgaggaagattcaagcagaaacaaggatctgtgctctggggaagactgacacagaaaggggatggtgtggggtcttctggagacccctttgagccttggatcccttgagttccattttgaaactgtgtatttttgaaatatgaacaaatacatatatagcctgaaataaacaacaaatcaaaatttatgaaaattacacataaactttatacataa…	gatccagtggg	GGGTGACCTAGGACCCTGGGTCTCGTAATCGTCGGGGTCCTCGACTCGTCCCTCGGAGTAACACTCTTCCACTTGACTCCTCAGGACTAGTCAGTTCCGTTCCCATCTCGACTCGAAAATAGAGTCTGAGTGTTCCTTTCAGAAGTGATTCCCTATTATACGTTTAGTGGACCACCCACGTCACCCCACCTTTCTCGGTTCCCCTCCCATCCTCGGAGAGAACACTCGTTTTACTGAATTTATAGAAGAGACAAACCTCCCTTTGCTTATCCGTATTTTAGATACGACAGATACAACCTCTTTAAATTCATAAAGGAAGACAGAAGGGATTGTCTAAAGAACAAAGTATCATGAGAGGGTCCGTGTAAAATATGAAGAACAATTATTCCGGTACAAAGG…	93	2	GGGTGACCTAGGACCCTGGGTCTCGTAATCGTCGGGGTCCTCGACTCGTCCCTCGGAGTAACACTCTTCCACTTGACTCCTCAGGACTAGT	IGKV2-30	84	0.477272727272727	IGKV2	IGKV2-30*01_2
IGKV2-30*02	NA	NA	NA	NA	NA	NA	93	2	GGGTGACCTAGGACCCTGGGTCTCGTAATCGTCGGGGTCCTCGACTCGTCCCTCGGAGTAACACTCTTCCACTTGACTCCTCAGGACTAGT	IGKV2-30	84	0.477272727272727	IGKV2	IGKV2-30*01_2
IGKV2-30*02	NA	NA	NA	NA	NA	NA	93	2	GGGTGACCTAGGACCCTGGGTCTCGTAATCGTCGGGGTCCTCGACTCGTCCCTCGGAGTAACACTCTTCCACTTGACTCCTCAGGACTAGT	IGKV2-30	84	0.477272727272727	IGKV2	IGKV2-30*01_2
IGKV2D-29*01	ccgacaagaatttggaagccctgacatcctataaaacgttacttgcccaagattgaaactttcaaattcaggtccttcttcctcctctatgatgaattaggttttattagtttcctccaagggacactttatatcacattgctcacagagaagacatatctacccccttcaccccccacccaatggctctttccacaccactgcacccaccaggtgatttgcatattgtcccctagggaggaccttcccttgtgagcctgagataaaagctcagctctaaccttgccttgactgatcaggacttctcagttcatcttctcacc	atgaggctccctgctcagctcctggggctgctaatgctctggatacctggatccagtgca	atgaggctccctgctcagctcctggggctgctaatgctctggatacctg	gtaaggatggaaggagatgagggaggaggagggggtgggaagctgagctctggcggccccactgattcccgtgtttattctaaccatgtgttaaaggaatatggcctatgctccagggagaggaattcatattttgccctgatgatgatttgaaaactcctaaaagcagtgctctgaataatatcttgagaaatgaaagaactcttgtgcctatttaataaagggttcatttaaagagtttgtttttatgatatgaatacaaatttgtaaaaataaaagattagccataaatcaataccataaggcaaatctcaaaagttgttcattatgctttcacataaccttgcacttctctctcataatttcag	gatccagtgca	ACGTGACCTAGGTCCATAGGTCTCGTAATCGTCGGGGTCCTCGACTCGTCCCTCGGAGTACCACTCTTCTACTTGACTCTTCAGGACTAGTCAGTTCCGTTCCAATCTCGACTCGAAAATAGAGTCCGAGTGTTCCCTTCCAGGAGGGATCCCCTGTTATACGTTTAGTGGACCACCCACGTCACCACACCTTTCTCGGTAACCCACCCCCCACTTCCCCCATCTATACAGAAGAGACACTCGTTACACTATATTTCACAGGGAACCTCCTTTGATTATTTTGGATTAAGTAGTATCTCCTCCTTCTTCCTGGACTTAAACTTTCAAAGTTAGAACCCGTTCATTGCAAAATATCCTACAGTCCCGAAGGTTTAAGAACAGCC	141	5	ACGTGACCTAGGTCCATAGGTCTCGTAATCGTCGGGGTCCTCGACTCGTCCCTCGGAGTACCACTCTTCTACTTGTCTCTTCAGGACTAGG	IGKV2D-29	1	0.00714285714285714	IGKV2	IGKV2D-29*01_1	A76T,T91G
IGKV2D-29*01	ccgacaagaatttggaagccctgacatcctataaaacgttacttgcccaagattgaaactttcaaattcaggtccttcttcctcctctatgatgaattaggttttattagtttcctccaagggacactttatatcacattgctcacagagaagacatatctacccccttcaccccccacccaatggctctttccacaccactgcacccaccaggtgatttgcatattgtcccctagggaggaccttcccttgtgagcctgagataaaagctcagctctaaccttgccttgactgatcaggacttctcagttcatcttctcacc	atgaggctccctgctcagctcctggggctgctaatgctctggatacctggatccagtgca	atgaggctccctgctcagctcctggggctgctaatgctctggatacctg	gtaaggatggaaggagatgagggaggaggagggggtgggaagctgagctctggcggccccactgattcccgtgtttattctaaccatgtgttaaaggaatatggcctatgctccagggagaggaattcatattttgccctgatgatgatttgaaaactcctaaaagcagtgctctgaataatatcttgagaaatgaaagaactcttgtgcctatttaataaagggttcatttaaagagtttgtttttatgatatgaatacaaatttgtaaaaataaaagattagccataaatcaataccataaggcaaatctcaaaagttgttcattatgctttcacataaccttgcacttctctctcataatttcag	gatccagtgca	ACGTGACCTAGGTCCATAGGTCTCGTAATCGTCGGGGTCCTCGACTCGTCCCTCGGAGTACCACTCTTCTACTTGACTCTTCAGGACTAGTCAGTTCCGTTCCAATCTCGACTCGAAAATAGAGTCCGAGTGTTCCCTTCCAGGAGGGATCCCCTGTTATACGTTTAGTGGACCACCCACGTCACCACACCTTTCTCGGTAACCCACCCCCCACTTCCCCCATCTATACAGAAGAGACACTCGTTACACTATATTTCACAGGGAACCTCCTTTGATTATTTTGGATTAAGTAGTATCTCCTCCTTCTTCCTGGACTTAAACTTTCAAAGTTAGAACCCGTTCATTGCAAAATATCCTACAGTCCCGAAGGTTTAAGAACAGCC	1	1	ACGTGACCTAGGTCCATAGGTCTCGTAATCGTCGGGGTCCTCGACTCGTCCCTCGGAGTACCACTCTTCTACTTGACTCTTCAGGACTAGA	IGKV2D-29	8	0.0571428571428571	IGKV2	IGKV2D-29*01_2	T91A
IGKV2D-29*01	ccgacaagaatttggaagccctgacatcctataaaacgttacttgcccaagattgaaactttcaaattcaggtccttcttcctcctctatgatgaattaggttttattagtttcctccaagggacactttatatcacattgctcacagagaagacatatctacccccttcaccccccacccaatggctctttccacaccactgcacccaccaggtgatttgcatattgtcccctagggaggaccttcccttgtgagcctgagataaaagctcagctctaaccttgccttgactgatcaggacttctcagttcatcttctcacc	atgaggctccctgctcagctcctggggctgctaatgctctggatacctggatccagtgca	atgaggctccctgctcagctcctggggctgctaatgctctggatacctg	gtaaggatggaaggagatgagggaggaggagggggtgggaagctgagctctggcggccccactgattcccgtgtttattctaaccatgtgttaaaggaatatggcctatgctccagggagaggaattcatattttgccctgatgatgatttgaaaactcctaaaagcagtgctctgaataatatcttgagaaatgaaagaactcttgtgcctatttaataaagggttcatttaaagagtttgtttttatgatatgaatacaaatttgtaaaaataaaagattagccataaatcaataccataaggcaaatctcaaaagttgttcattatgctttcacataaccttgcacttctctctcataatttcag	gatccagtgca	ACGTGACCTAGGTCCATAGGTCTCGTAATCGTCGGGGTCCTCGACTCGTCCCTCGGAGTACCACTCTTCTACTTGACTCTTCAGGACTAGTCAGTTCCGTTCCAATCTCGACTCGAAAATAGAGTCCGAGTGTTCCCTTCCAGGAGGGATCCCCTGTTATACGTTTAGTGGACCACCCACGTCACCACACCTTTCTCGGTAACCCACCCCCCACTTCCCCCATCTATACAGAAGAGACACTCGTTACACTATATTTCACAGGGAACCTCCTTTGATTATTTTGGATTAAGTAGTATCTCCTCCTTCTTCCTGGACTTAAACTTTCAAAGTTAGAACCCGTTCATTGCAAAATATCCTACAGTCCCGAAGGTTTAAGAACAGCC	9	2	ACGTGACCTAGGTCCATAGGTCTCGTAATCGTCGGGGTCCTCGACTCGTCCCTCGGAGTACCACTCTTCTACTTGACTCTTCAGGACTAGC	IGKV2D-29	5	0.0357142857142857	IGKV2	IGKV2D-29*01_3	T91C
IGKV2D-29*01	ccgacaagaatttggaagccctgacatcctataaaacgttacttgcccaagattgaaactttcaaattcaggtccttcttcctcctctatgatgaattaggttttattagtttcctccaagggacactttatatcacattgctcacagagaagacatatctacccccttcaccccccacccaatggctctttccacaccactgcacccaccaggtgatttgcatattgtcccctagggaggaccttcccttgtgagcctgagataaaagctcagctctaaccttgccttgactgatcaggacttctcagttcatcttctcacc	atgaggctccctgctcagctcctggggctgctaatgctctggatacctggatccagtgca	atgaggctccctgctcagctcctggggctgctaatgctctggatacctg	gtaaggatggaaggagatgagggaggaggagggggtgggaagctgagctctggcggccccactgattcccgtgtttattctaaccatgtgttaaaggaatatggcctatgctccagggagaggaattcatattttgccctgatgatgatttgaaaactcctaaaagcagtgctctgaataatatcttgagaaatgaaagaactcttgtgcctatttaataaagggttcatttaaagagtttgtttttatgatatgaatacaaatttgtaaaaataaaagattagccataaatcaataccataaggcaaatctcaaaagttgttcattatgctttcacataaccttgcacttctctctcataatttcag	gatccagtgca	ACGTGACCTAGGTCCATAGGTCTCGTAATCGTCGGGGTCCTCGACTCGTCCCTCGGAGTACCACTCTTCTACTTGACTCTTCAGGACTAGTCAGTTCCGTTCCAATCTCGACTCGAAAATAGAGTCCGAGTGTTCCCTTCCAGGAGGGATCCCCTGTTATACGTTTAGTGGACCACCCACGTCACCACACCTTTCTCGGTAACCCACCCCCCACTTCCCCCATCTATACAGAAGAGACACTCGTTACACTATATTTCACAGGGAACCTCCTTTGATTATTTTGGATTAAGTAGTATCTCCTCCTTCTTCCTGGACTTAAACTTTCAAAGTTAGAACCCGTTCATTGCAAAATATCCTACAGTCCCGAAGGTTTAAGAACAGCC	14	3	ACGTGACCTAGGTCCATAGGTCTCGTAATCGTCGGGGTCCTCGACTCGTCCCTCGGAGTACCACTCTTCTACTTGACTCTTCAGGACTAGG	IGKV2D-29	85	0.607142857142857	IGKV2	IGKV2D-29*01_4	T91G
IGKV2D-29*01	ccgacaagaatttggaagccctgacatcctataaaacgttacttgcccaagattgaaactttcaaattcaggtccttcttcctcctctatgatgaattaggttttattagtttcctccaagggacactttatatcacattgctcacagagaagacatatctacccccttcaccccccacccaatggctctttccacaccactgcacccaccaggtgatttgcatattgtcccctagggaggaccttcccttgtgagcctgagataaaagctcagctctaaccttgccttgactgatcaggacttctcagttcatcttctcacc	atgaggctccctgctcagctcctggggctgctaatgctctggatacctggatccagtgca	atgaggctccctgctcagctcctggggctgctaatgctctggatacctg	gtaaggatggaaggagatgagggaggaggagggggtgggaagctgagctctggcggccccactgattcccgtgtttattctaaccatgtgttaaaggaatatggcctatgctccagggagaggaattcatattttgccctgatgatgatttgaaaactcctaaaagcagtgctctgaataatatcttgagaaatgaaagaactcttgtgcctatttaataaagggttcatttaaagagtttgtttttatgatatgaatacaaatttgtaaaaataaaagattagccataaatcaataccataaggcaaatctcaaaagttgttcattatgctttcacataaccttgcacttctctctcataatttcag	gatccagtgca	ACGTGACCTAGGTCCATAGGTCTCGTAATCGTCGGGGTCCTCGACTCGTCCCTCGGAGTACCACTCTTCTACTTGACTCTTCAGGACTAGTCAGTTCCGTTCCAATCTCGACTCGAAAATAGAGTCCGAGTGTTCCCTTCCAGGAGGGATCCCCTGTTATACGTTTAGTGGACCACCCACGTCACCACACCTTTCTCGGTAACCCACCCCCCACTTCCCCCATCTATACAGAAGAGACACTCGTTACACTATATTTCACAGGGAACCTCCTTTGATTATTTTGGATTAAGTAGTATCTCCTCCTTCTTCCTGGACTTAAACTTTCAAAGTTAGAACCCGTTCATTGCAAAATATCCTACAGTCCCGAAGGTTTAAGAACAGCC	100	4	ACGTGACCTAGGTCCATAGGTCTCGTAATCGTCGGGGTCCTCGACTCGTCCCTCGGAGTACCACTCTTCTACTTGACTCTTCAGGACTAGT	IGKV2D-29	41	0.292857142857143	IGKV2	IGKV2D-29*01_5
IGKV2D-29*02	ttcaccccccacccaatggctctttccacaccactgcacccaccaggtgatttgcatattgtcccctagggaggaccttcccttgtgagcctgagataaaagctcagctctaaccttgccttgactgatcaggacttctcagttcatcttctcacc	atgaggctccctgctcagctcctggggctgctaatgctctggatacctggatccagtgca	atgaggctccctgctcagctcctggggctgctaatgctctggatacctg	gtaaggatggaaggagatgagggaggaggagggggtgggaagctgagctctggcggccccactgattcccgtgtttattctaaccatgtgttaaaggaatatggcctatgctccagggagaggaattcatattttgccctgatgatgatttgaaaactcctaaaagcagtgctctgaataatatcttgagaaatgaaagaactcttgtgcctatttaataaagggttcatttaaagagtttgtttttatgatatgaatacaaatttgtaaaaataaaagattagccataaatcaataccataaggcaaatctcaaaagttgttcattatgctttcacataaccttgcacttctctctcataatttcag	gatccagtgca	ACGTGACCTAGGTCCATAGGTCTCGTAATCGTCGGGGTCCTCGACTCGTCCCTCGGAGTACCACTCTTCTACTTGACTCTTCAGGACTAGTCAGTTCCGTTCCAATCTCGACTCGAAAATAGAGTCCGAGTGTTCCCTTCCAGGAGGGATCCCCTGTTATACGTTTAGTGGACCACCCACGTCACCACACCTTTCTCGGTAACCCACCCCCCACTT	1	1	ACGTGACCTAGGTCCATAGGTCTCGTAATCGTCGGGGTCCTCGACTCGTCCCTCGGAGTACCACTCTTCTACTTGACTCTTCAGGACTAGA	IGKV2D-29	1	0.04	IGKV2	IGKV2D-29*02_1	T91A
IGKV2D-29*02	ttcaccccccacccaatggctctttccacaccactgcacccaccaggtgatttgcatattgtcccctagggaggaccttcccttgtgagcctgagataaaagctcagctctaaccttgccttgactgatcaggacttctcagttcatcttctcacc	atgaggctccctgctcagctcctggggctgctaatgctctggatacctggatccagtgca	atgaggctccctgctcagctcctggggctgctaatgctctggatacctg	gtaaggatggaaggagatgagggaggaggagggggtgggaagctgagctctggcggccccactgattcccgtgtttattctaaccatgtgttaaaggaatatggcctatgctccagggagaggaattcatattttgccctgatgatgatttgaaaactcctaaaagcagtgctctgaataatatcttgagaaatgaaagaactcttgtgcctatttaataaagggttcatttaaagagtttgtttttatgatatgaatacaaatttgtaaaaataaaagattagccataaatcaataccataaggcaaatctcaaaagttgttcattatgctttcacataaccttgcacttctctctcataatttcag	gatccagtgca	ACGTGACCTAGGTCCATAGGTCTCGTAATCGTCGGGGTCCTCGACTCGTCCCTCGGAGTACCACTCTTCTACTTGACTCTTCAGGACTAGTCAGTTCCGTTCCAATCTCGACTCGAAAATAGAGTCCGAGTGTTCCCTTCCAGGAGGGATCCCCTGTTATACGTTTAGTGGACCACCCACGTCACCACACCTTTCTCGGTAACCCACCCCCCACTT	2	2	ACGTGACCTAGGTCCATAGGTCTCGTAATCGTCGGGGTCCTCGACTCGTCCCTCGGAGTACCACTCTTCTACTTGACTCTTCAGGACTAGG	IGKV2D-29	20	0.8	IGKV2	IGKV2D-29*02_2	T91G
IGKV2D-29*02	ttcaccccccacccaatggctctttccacaccactgcacccaccaggtgatttgcatattgtcccctagggaggaccttcccttgtgagcctgagataaaagctcagctctaaccttgccttgactgatcaggacttctcagttcatcttctcacc	atgaggctccctgctcagctcctggggctgctaatgctctggatacctggatccagtgca	atgaggctccctgctcagctcctggggctgctaatgctctggatacctg	gtaaggatggaaggagatgagggaggaggagggggtgggaagctgagctctggcggccccactgattcccgtgtttattctaaccatgtgttaaaggaatatggcctatgctccagggagaggaattcatattttgccctgatgatgatttgaaaactcctaaaagcagtgctctgaataatatcttgagaaatgaaagaactcttgtgcctatttaataaagggttcatttaaagagtttgtttttatgatatgaatacaaatttgtaaaaataaaagattagccataaatcaataccataaggcaaatctcaaaagttgttcattatgctttcacataaccttgcacttctctctcataatttcag	gatccagtgca	ACGTGACCTAGGTCCATAGGTCTCGTAATCGTCGGGGTCCTCGACTCGTCCCTCGGAGTACCACTCTTCTACTTGACTCTTCAGGACTAGTCAGTTCCGTTCCAATCTCGACTCGAAAATAGAGTCCGAGTGTTCCCTTCCAGGAGGGATCCCCTGTTATACGTTTAGTGGACCACCCACGTCACCACACCTTTCTCGGTAACCCACCCCCCACTT	22	3	ACGTGACCTAGGTCCATAGGTCTCGTAATCGTCGGGGTCCTCGACTCGTCCCTCGGAGTACCACTCTTCTACTTGACTCTTCAGGACTAGT	IGKV2D-29	4	0.16	IGKV2	IGKV2D-29*02_3
IGKV2D-29*01	ccgacaagaatttggaagccctgacatcctataaaacgttacttgcccaagattgaaactttcaaattcaggtccttcttcctcctctatgatgaattaggttttattagtttcctccaagggacactttatatcacattgctcacagagaagacatatctacccccttcaccccccacccaatggctctttccacaccactgcacccaccaggtgatttgcatattgtcccctagggaggaccttcccttgtgagcctgagataaaagctcagctctaaccttgccttgactgatcaggacttctcagttcatcttctcacc	atgaggctccctgctcagctcctggggctgctaatgctctggatacctggatccagtgca	atgaggctccctgctcagctcctggggctgctaatgctctggatacctg	gtaaggatggaaggagatgagggaggaggagggggtgggaagctgagctctggcggccccactgattcccgtgtttattctaaccatgtgttaaaggaatatggcctatgctccagggagaggaattcatattttgccctgatgatgatttgaaaactcctaaaagcagtgctctgaataatatcttgagaaatgaaagaactcttgtgcctatttaataaagggttcatttaaagagtttgtttttatgatatgaatacaaatttgtaaaaataaaagattagccataaatcaataccataaggcaaatctcaaaagttgttcattatgctttcacataaccttgcacttctctctcataatttcag	gatccagtgca	ACGTGACCTAGGTCCATAGGTCTCGTAATCGTCGGGGTCCTCGACTCGTCCCTCGGAGTACCACTCTTCTACTTGACTCTTCAGGACTAGTCAGTTCCGTTCCAATCTCGACTCGAAAATAGAGTCCGAGTGTTCCCTTCCAGGAGGGATCCCCTGTTATACGTTTAGTGGACCACCCACGTCACCACACCTTTCTCGGTAACCCACCCCCCACTTCCCCCATCTATACAGAAGAGACACTCGTTACACTATATTTCACAGGGAACCTCCTTTGATTATTTTGGATTAAGTAGTATCTCCTCCTTCTTCCTGGACTTAAACTTTCAAAGTTAGAACCCGTTCATTGCAAAATATCCTACAGTCCCGAAGGTTTAAGAACAGCC	1	1	ACGTGACCTAGGTCCATAGGTCTCGTAATCGTCGGGGTCCTCGACTCGTCCCTCGGAGTACCACTCTTCTACTTGACTCTTCAGGACTAGC	IGKV2D-29	1	0.333333333333333	IGKV2	IGKV2D-29*01_G295A_1	T91C
IGKV2D-29*01	ccgacaagaatttggaagccctgacatcctataaaacgttacttgcccaagattgaaactttcaaattcaggtccttcttcctcctctatgatgaattaggttttattagtttcctccaagggacactttatatcacattgctcacagagaagacatatctacccccttcaccccccacccaatggctctttccacaccactgcacccaccaggtgatttgcatattgtcccctagggaggaccttcccttgtgagcctgagataaaagctcagctctaaccttgccttgactgatcaggacttctcagttcatcttctcacc	atgaggctccctgctcagctcctggggctgctaatgctctggatacctggatccagtgca	atgaggctccctgctcagctcctggggctgctaatgctctggatacctg	gtaaggatggaaggagatgagggaggaggagggggtgggaagctgagctctggcggccccactgattcccgtgtttattctaaccatgtgttaaaggaatatggcctatgctccagggagaggaattcatattttgccctgatgatgatttgaaaactcctaaaagcagtgctctgaataatatcttgagaaatgaaagaactcttgtgcctatttaataaagggttcatttaaagagtttgtttttatgatatgaatacaaatttgtaaaaataaaagattagccataaatcaataccataaggcaaatctcaaaagttgttcattatgctttcacataaccttgcacttctctctcataatttcag	gatccagtgca	ACGTGACCTAGGTCCATAGGTCTCGTAATCGTCGGGGTCCTCGACTCGTCCCTCGGAGTACCACTCTTCTACTTGACTCTTCAGGACTAGTCAGTTCCGTTCCAATCTCGACTCGAAAATAGAGTCCGAGTGTTCCCTTCCAGGAGGGATCCCCTGTTATACGTTTAGTGGACCACCCACGTCACCACACCTTTCTCGGTAACCCACCCCCCACTTCCCCCATCTATACAGAAGAGACACTCGTTACACTATATTTCACAGGGAACCTCCTTTGATTATTTTGGATTAAGTAGTATCTCCTCCTTCTTCCTGGACTTAAACTTTCAAAGTTAGAACCCGTTCATTGCAAAATATCCTACAGTCCCGAAGGTTTAAGAACAGCC	2	2	ACGTGACCTAGGTCCATAGGTCTCGTAATCGTCGGGGTCCTCGACTCGTCCCTCGGAGTACCACTCTTCTACTTGACTCTTCAGGACTAGG	IGKV2D-29	1	0.333333333333333	IGKV2	IGKV2D-29*01_G295A_2	T91G
IGKV2D-29*01	ccgacaagaatttggaagccctgacatcctataaaacgttacttgcccaagattgaaactttcaaattcaggtccttcttcctcctctatgatgaattaggttttattagtttcctccaagggacactttatatcacattgctcacagagaagacatatctacccccttcaccccccacccaatggctctttccacaccactgcacccaccaggtgatttgcatattgtcccctagggaggaccttcccttgtgagcctgagataaaagctcagctctaaccttgccttgactgatcaggacttctcagttcatcttctcacc	atgaggctccctgctcagctcctggggctgctaatgctctggatacctggatccagtgca	atgaggctccctgctcagctcctggggctgctaatgctctggatacctg	gtaaggatggaaggagatgagggaggaggagggggtgggaagctgagctctggcggccccactgattcccgtgtttattctaaccatgtgttaaaggaatatggcctatgctccagggagaggaattcatattttgccctgatgatgatttgaaaactcctaaaagcagtgctctgaataatatcttgagaaatgaaagaactcttgtgcctatttaataaagggttcatttaaagagtttgtttttatgatatgaatacaaatttgtaaaaataaaagattagccataaatcaataccataaggcaaatctcaaaagttgttcattatgctttcacataaccttgcacttctctctcataatttcag	gatccagtgca	ACGTGACCTAGGTCCATAGGTCTCGTAATCGTCGGGGTCCTCGACTCGTCCCTCGGAGTACCACTCTTCTACTTGACTCTTCAGGACTAGTCAGTTCCGTTCCAATCTCGACTCGAAAATAGAGTCCGAGTGTTCCCTTCCAGGAGGGATCCCCTGTTATACGTTTAGTGGACCACCCACGTCACCACACCTTTCTCGGTAACCCACCCCCCACTTCCCCCATCTATACAGAAGAGACACTCGTTACACTATATTTCACAGGGAACCTCCTTTGATTATTTTGGATTAAGTAGTATCTCCTCCTTCTTCCTGGACTTAAACTTTCAAAGTTAGAACCCGTTCATTGCAAAATATCCTACAGTCCCGAAGGTTTAAGAACAGCC	3	3	ACGTGACCTAGGTCCATAGGTCTCGTAATCGTCGGGGTCCTCGACTCGTCCCTCGGAGTACCACTCTTCTACTTGACTCTTCAGGACTAGT	IGKV2D-29	1	0.333333333333333	IGKV2	IGKV2D-29*01_G295A_3
IGKV2D-29*01	ccgacaagaatttggaagccctgacatcctataaaacgttacttgcccaagattgaaactttcaaattcaggtccttcttcctcctctatgatgaattaggttttattagtttcctccaagggacactttatatcacattgctcacagagaagacatatctacccccttcaccccccacccaatggctctttccacaccactgcacccaccaggtgatttgcatattgtcccctagggaggaccttcccttgtgagcctgagataaaagctcagctctaaccttgccttgactgatcaggacttctcagttcatcttctcacc	atgaggctccctgctcagctcctggggctgctaatgctctggatacctggatccagtgca	atgaggctccctgctcagctcctggggctgctaatgctctggatacctg	gtaaggatggaaggagatgagggaggaggagggggtgggaagctgagctctggcggccccactgattcccgtgtttattctaaccatgtgttaaaggaatatggcctatgctccagggagaggaattcatattttgccctgatgatgatttgaaaactcctaaaagcagtgctctgaataatatcttgagaaatgaaagaactcttgtgcctatttaataaagggttcatttaaagagtttgtttttatgatatgaatacaaatttgtaaaaataaaagattagccataaatcaataccataaggcaaatctcaaaagttgttcattatgctttcacataaccttgcacttctctctcataatttcag	gatccagtgca	ACGTGACCTAGGTCCATAGGTCTCGTAATCGTCGGGGTCCTCGACTCGTCCCTCGGAGTACCACTCTTCTACTTGACTCTTCAGGACTAGTCAGTTCCGTTCCAATCTCGACTCGAAAATAGAGTCCGAGTGTTCCCTTCCAGGAGGGATCCCCTGTTATACGTTTAGTGGACCACCCACGTCACCACACCTTTCTCGGTAACCCACCCCCCACTTCCCCCATCTATACAGAAGAGACACTCGTTACACTATATTTCACAGGGAACCTCCTTTGATTATTTTGGATTAAGTAGTATCTCCTCCTTCTTCCTGGACTTAAACTTTCAAAGTTAGAACCCGTTCATTGCAAAATATCCTACAGTCCCGAAGGTTTAAGAACAGCC	1	1	ACGTGACCTAGGTCCATAGGTCTCGTAATCGTCGGGGTCCTCGACTCGTCCCTCGGAGTACCACTCTTCTACTTGACTCTTCAGGACTAGG	IGKV2D-29	1	1	IGKV2		T91G
IGKV1-9*01	tcgagcattaaagagacttatagctctggacaatgcaggaactgtggatgtcatatgctttaaggaatcccaatatcatcttctttgtcaatctgcagtaaacctcttcagcttagactggtaataacattggtttagggccattacaaaatgcttttgagaacattttacttgctcatgactaagtgttcttttttacttaaaaaaagatcaatttcatgcttacaaaaatgtagtatgtatgtcacaaagtatcgctcccaactggaacaatttcacagtgtgttgaagacctgatagccccactctctaagactttattaagaattctctacaaacaaggatattctcctacttatgcccaatacggcattgaaatatattattccatctagttct…	atggacatgagggtccccgctcagctcctggggctcctgctgctctggctcccaggtgccagatgt	atggacatgagggtccccgctcagctcctggggctcctgctgctctggctcccag	gtaaggaaggagaacactaggaatttactcagcccagtgtgttccgtacagcctggctcttgagggaagttctcttacaacatgattaattctatggacatttgtgtttatatttccaatctcag	gtgccagatgt	TGTAGACCGTGGACCCTCGGTCTCGTCGTCCTCGGGGTCCTCGACTCGCCCCTGGGAGTACAGGTACGACACAGGACTGACCCTGACTGAGGACGTGTCCACACTGGTCGGATAATTCTTCAGAAATCCCGTCCCCCACCACGAGACCCTTGTTCGTTTAGCCGTCCCCCACCCCGTCCGACCTATGTCGACGCACCGACCGAATAGAGTCATTGAGTCGTGTCCCCGTCACAGGGGTCACAGGGTCCAGTCTGGTCCCGTGGATCTAAACGGACGTCTCTTACAAAGAAGGATTTCCTATAAAACAATGGTTCATGTAAAAACTCGTAAATAACCGTTTAGAGCTTCACCAACACTCTTGATCTACCTTATTATATAAAGTTACGGCATAACCCGTAT…	1	1	TGTAGACCGTGGACCCTCGGTCTCGTCGTCCTCGGGGTCCTCGACTCGCCCCTGGGAGTACAGGTACGACACAGGACTGACCCTGAC	IGKV1-9	83	0.512345679012346	IGKV1	IGKV1-9*01_1
IGKV1-9*01	tcgagcattaaagagacttatagctctggacaatgcaggaactgtggatgtcatatgctttaaggaatcccaatatcatcttctttgtcaatctgcagtaaacctcttcagcttagactggtaataacattggtttagggccattacaaaatgcttttgagaacattttacttgctcatgactaagtgttcttttttacttaaaaaaagatcaatttcatgcttacaaaaatgtagtatgtatgtcacaaagtatcgctcccaactggaacaatttcacagtgtgttgaagacctgatagccccactctctaagactttattaagaattctctacaaacaaggatattctcctacttatgcccaatacggcattgaaatatattattccatctagttct…	atggacatgagggtccccgctcagctcctggggctcctgctgctctggctcccaggtgccagatgt	atggacatgagggtccccgctcagctcctggggctcctgctgctctggctcccag	gtaaggaaggagaacactaggaatttactcagcccagtgtgttccgtacagcctggctcttgagggaagttctcttacaacatgattaattctatggacatttgtgtttatatttccaatctcag	gtgccagatgt	TGTAGACCGTGGACCCTCGGTCTCGTCGTCCTCGGGGTCCTCGACTCGCCCCTGGGAGTACAGGTACGACACAGGACTGACCCTGACTGAGGACGTGTCCACACTGGTCGGATAATTCTTCAGAAATCCCGTCCCCCACCACGAGACCCTTGTTCGTTTAGCCGTCCCCCACCCCGTCCGACCTATGTCGACGCACCGACCGAATAGAGTCATTGAGTCGTGTCCCCGTCACAGGGGTCACAGGGTCCAGTCTGGTCCCGTGGATCTAAACGGACGTCTCTTACAAAGAAGGATTTCCTATAAAACAATGGTTCATGTAAAAACTCGTAAATAACCGTTTAGAGCTTCACCAACACTCTTGATCTACCTTATTATATAAAGTTACGGCATAACCCGTAT…	84	2	TGTAGACCGTGGACCCTCGGTCTCGTCGTCCTCGGGGTCCTCGACTCGCCCCTGGGAGTACAGGTACGACACAGGACTGACCCTGAG	IGKV1-9	79	0.487654320987654	IGKV1	IGKV1-9*01_2	C87G
IGKV1-9*01	tcgagcattaaagagacttatagctctggacaatgcaggaactgtggatgtcatatgctttaaggaatcccaatatcatcttctttgtcaatctgcagtaaacctcttcagcttagactggtaataacattggtttagggccattacaaaatgcttttgagaacattttacttgctcatgactaagtgttcttttttacttaaaaaaagatcaatttcatgcttacaaaaatgtagtatgtatgtcacaaagtatcgctcccaactggaacaatttcacagtgtgttgaagacctgatagccccactctctaagactttattaagaattctctacaaacaaggatattctcctacttatgcccaatacggcattgaaatatattattccatctagttct…	atggacatgagggtccccgctcagctcctggggctcctgctgctctggctcccaggtgccagatgt	atggacatgagggtccccgctcagctcctggggctcctgctgctctggctcccag	gtaaggaaggagaacactaggaatttactcagcccagtgtgttccgtacagcctggctcttgagggaagttctcttacaacatgattaattctatggacatttgtgtttatatttccaatctcag	gtgccagatgt	TGTAGACCGTGGACCCTCGGTCTCGTCGTCCTCGGGGTCCTCGACTCGCCCCTGGGAGTACAGGTACGACACAGGACTGACCCTGACTGAGGACGTGTCCACACTGGTCGGATAATTCTTCAGAAATCCCGTCCCCCACCACGAGACCCTTGTTCGTTTAGCCGTCCCCCACCCCGTCCGACCTATGTCGACGCACCGACCGAATAGAGTCATTGAGTCGTGTCCCCGTCACAGGGGTCACAGGGTCCAGTCTGGTCCCGTGGATCTAAACGGACGTCTCTTACAAAGAAGGATTTCCTATAAAACAATGGTTCATGTAAAAACTCGTAAATAACCGTTTAGAGCTTCACCAACACTCTTGATCTACCTTATTATATAAAGTTACGGCATAACCCGTAT…	1	1	TGTAGACCGTGGACCCTCGGTCTCGTCGTCCTCGGGGTCCTCGACTCGCCCCTGGGAGTACAGGTACGACACAGGACTGACCCTGAC	IGKV1-9	6	0.5	IGKV1	IGKV1-9*01_C70T_1
IGKV1-9*01	tcgagcattaaagagacttatagctctggacaatgcaggaactgtggatgtcatatgctttaaggaatcccaatatcatcttctttgtcaatctgcagtaaacctcttcagcttagactggtaataacattggtttagggccattacaaaatgcttttgagaacattttacttgctcatgactaagtgttcttttttacttaaaaaaagatcaatttcatgcttacaaaaatgtagtatgtatgtcacaaagtatcgctcccaactggaacaatttcacagtgtgttgaagacctgatagccccactctctaagactttattaagaattctctacaaacaaggatattctcctacttatgcccaatacggcattgaaatatattattccatctagttct…	atggacatgagggtccccgctcagctcctggggctcctgctgctctggctcccaggtgccagatgt	atggacatgagggtccccgctcagctcctggggctcctgctgctctggctcccag	gtaaggaaggagaacactaggaatttactcagcccagtgtgttccgtacagcctggctcttgagggaagttctcttacaacatgattaattctatggacatttgtgtttatatttccaatctcag	gtgccagatgt	TGTAGACCGTGGACCCTCGGTCTCGTCGTCCTCGGGGTCCTCGACTCGCCCCTGGGAGTACAGGTACGACACAGGACTGACCCTGACTGAGGACGTGTCCACACTGGTCGGATAATTCTTCAGAAATCCCGTCCCCCACCACGAGACCCTTGTTCGTTTAGCCGTCCCCCACCCCGTCCGACCTATGTCGACGCACCGACCGAATAGAGTCATTGAGTCGTGTCCCCGTCACAGGGGTCACAGGGTCCAGTCTGGTCCCGTGGATCTAAACGGACGTCTCTTACAAAGAAGGATTTCCTATAAAACAATGGTTCATGTAAAAACTCGTAAATAACCGTTTAGAGCTTCACCAACACTCTTGATCTACCTTATTATATAAAGTTACGGCATAACCCGTAT…	7	2	TGTAGACCGTGGACCCTCGGTCTCGTCGTCCTCGGGGTCCTCGACTCGCCCCTGGGAGTACAGGTACGACACAGGACTGACCCTGAG	IGKV1-9	6	0.5	IGKV1	IGKV1-9*01_C70T_2	C87G
IGKV1-9*01	tcgagcattaaagagacttatagctctggacaatgcaggaactgtggatgtcatatgctttaaggaatcccaatatcatcttctttgtcaatctgcagtaaacctcttcagcttagactggtaataacattggtttagggccattacaaaatgcttttgagaacattttacttgctcatgactaagtgttcttttttacttaaaaaaagatcaatttcatgcttacaaaaatgtagtatgtatgtcacaaagtatcgctcccaactggaacaatttcacagtgtgttgaagacctgatagccccactctctaagactttattaagaattctctacaaacaaggatattctcctacttatgcccaatacggcattgaaatatattattccatctagttct…	atggacatgagggtccccgctcagctcctggggctcctgctgctctggctcccaggtgccagatgt	atggacatgagggtccccgctcagctcctggggctcctgctgctctggctcccag	gtaaggaaggagaacactaggaatttactcagcccagtgtgttccgtacagcctggctcttgagggaagttctcttacaacatgattaattctatggacatttgtgtttatatttccaatctcag	gtgccagatgt	TGTAGACCGTGGACCCTCGGTCTCGTCGTCCTCGGGGTCCTCGACTCGCCCCTGGGAGTACAGGTACGACACAGGACTGACCCTGACTGAGGACGTGTCCACACTGGTCGGATAATTCTTCAGAAATCCCGTCCCCCACCACGAGACCCTTGTTCGTTTAGCCGTCCCCCACCCCGTCCGACCTATGTCGACGCACCGACCGAATAGAGTCATTGAGTCGTGTCCCCGTCACAGGGGTCACAGGGTCCAGTCTGGTCCCGTGGATCTAAACGGACGTCTCTTACAAAGAAGGATTTCCTATAAAACAATGGTTCATGTAAAAACTCGTAAATAACCGTTTAGAGCTTCACCAACACTCTTGATCTACCTTATTATATAAAGTTACGGCATAACCCGTAT…	1	1	TGTAGACCGTGGACCCTCGGTCTCGTCGTCCTCGGGGTCCTCGACTCGCCCCTGGGAGTACAGGTACGACACAGGACTGACCCTGAC	IGKV1-9	2	0.5	IGKV1	IGKV1-9*01_C75A_1
IGKV1-9*01	tcgagcattaaagagacttatagctctggacaatgcaggaactgtggatgtcatatgctttaaggaatcccaatatcatcttctttgtcaatctgcagtaaacctcttcagcttagactggtaataacattggtttagggccattacaaaatgcttttgagaacattttacttgctcatgactaagtgttcttttttacttaaaaaaagatcaatttcatgcttacaaaaatgtagtatgtatgtcacaaagtatcgctcccaactggaacaatttcacagtgtgttgaagacctgatagccccactctctaagactttattaagaattctctacaaacaaggatattctcctacttatgcccaatacggcattgaaatatattattccatctagttct…	atggacatgagggtccccgctcagctcctggggctcctgctgctctggctcccaggtgccagatgt	atggacatgagggtccccgctcagctcctggggctcctgctgctctggctcccag	gtaaggaaggagaacactaggaatttactcagcccagtgtgttccgtacagcctggctcttgagggaagttctcttacaacatgattaattctatggacatttgtgtttatatttccaatctcag	gtgccagatgt	TGTAGACCGTGGACCCTCGGTCTCGTCGTCCTCGGGGTCCTCGACTCGCCCCTGGGAGTACAGGTACGACACAGGACTGACCCTGACTGAGGACGTGTCCACACTGGTCGGATAATTCTTCAGAAATCCCGTCCCCCACCACGAGACCCTTGTTCGTTTAGCCGTCCCCCACCCCGTCCGACCTATGTCGACGCACCGACCGAATAGAGTCATTGAGTCGTGTCCCCGTCACAGGGGTCACAGGGTCCAGTCTGGTCCCGTGGATCTAAACGGACGTCTCTTACAAAGAAGGATTTCCTATAAAACAATGGTTCATGTAAAAACTCGTAAATAACCGTTTAGAGCTTCACCAACACTCTTGATCTACCTTATTATATAAAGTTACGGCATAACCCGTAT…	3	2	TGTAGACCGTGGACCCTCGGTCTCGTCGTCCTCGGGGTCCTCGACTCGCCCCTGGGAGTACAGGTACGACACAGGACTGACCCTGAG	IGKV1-9	2	0.5	IGKV1	IGKV1-9*01_C75A_2	C87G
IGKV1-16*02	NA	NA	NA	NA	NA	NA	3	2	TGTAGACCGTGGACCCTCGGTCTCGTCGTCCTCGGGGTCCTCGACTCGCCCCTGGGAGTACAGGTACGACACAGGACTGACCCTGAG	IGKV1-9	2	0.5	IGKV1	IGKV1-9*01_C75A_2	C87G
IGKV1-16*02	NA	NA	NA	NA	NA	NA	3	2	TGTAGACCGTGGACCCTCGGTCTCGTCGTCCTCGGGGTCCTCGACTCGCCCCTGGGAGTACAGGTACGACACAGGACTGACCCTGAG	IGKV1-9	2	0.5	IGKV1	IGKV1-9*01_C75A_2	C87G
IGKV1-16*02	NA	NA	NA	NA	NA	NA	3	2	TGTAGACCGTGGACCCTCGGTCTCGTCGTCCTCGGGGTCCTCGACTCGCCCCTGGGAGTACAGGTACGACACAGGACTGACCCTGAG	IGKV1-9	2	0.5	IGKV1	IGKV1-9*01_C75A_2	C87G
IGKV1-16*02	NA	NA	NA	NA	NA	NA	3	2	TGTAGACCGTGGACCCTCGGTCTCGTCGTCCTCGGGGTCCTCGACTCGCCCCTGGGAGTACAGGTACGACACAGGACTGACCCTGAG	IGKV1-9	2	0.5	IGKV1	IGKV1-9*01_C75A_2	C87G
IGKV1-16*02	NA	NA	NA	NA	NA	NA	3	2	TGTAGACCGTGGACCCTCGGTCTCGTCGTCCTCGGGGTCCTCGACTCGCCCCTGGGAGTACAGGTACGACACAGGACTGACCCTGAG	IGKV1-9	2	0.5	IGKV1	IGKV1-9*01_C75A_2	C87G
IGKV1-16*02	NA	NA	NA	NA	NA	NA	3	2	TGTAGACCGTGGACCCTCGGTCTCGTCGTCCTCGGGGTCCTCGACTCGCCCCTGGGAGTACAGGTACGACACAGGACTGACCCTGAG	IGKV1-9	2	0.5	IGKV1	IGKV1-9*01_C75A_2	C87G
IGKV1-8*01	ggatccagctgatttctccatgtaagttggcaattgcttgataagggattgtctctttcctaaagatgttaacagggaggatggtgtctgggtcaggatgatgtccctgataaaacgtaaaagaagaaagtggcattgttggtgcatgacagggacatgctccatgcagtggtcaccctcaataagagagaagaactttggaaagtaatactcaatgacagaaaagaaggtagacaatgaaggtgcccaaaacaagaataaggtgaagtgaatttagtctctgggtattaaagagacctgtagctcttgataatggtggatgtgtgagtgctgcatgcattgaggaaactcggtatcatctctctgtatctgtagtaaattgcttggtcttatagtggt…	atgagggtccccgctcagctcctggggctcctgctgctctggctcccaggtgccagatgt	atgagggtccccgctcagctcctggggctcctgctgctctggctcccag	gtaaggaaggagaacactaggaatttactcagcccagtgtgcttggtacagcctggcccttcagggaagttctcttacaacatgattaattgtatggacatttgtttttatgtttccaatctcag	gtgccagatgt	TGTAGACCGTGGACCCTCGGTCTCGTCGTCCTCGGGGTCCTCGACTCGCCCCTGGGAGTACAGATACGACACAGGACTGTCCCAGACTGAGGACGTACTTCACACAGGTCGGATAATTATTCAGAAGTCCCGTCCTCCAACTCGTCCCCTACCCCGACTGACCCGTGTCGACGTCCCGACCGAGTAGAGTCATTGAGTCGTGGTCGAGTCATAGGGGTCCACAGGGTCCTTTCTGGTCCCATCGTGTTTAAACAGACACCACTTACACAAAGATGACCTCTCATCAAACAATACTCTTTGTAAAAAATACATAAAAAAACTTTTAAACTTTATAAGGAGTCCTCAGCTGCCTCATTACATAAAGTAACCGTGTACCCCTAATAAACCTTATAGAACAAA…	1	1	TGTAGACCGTGGACCCTCGGTCTCGTCGTCCTCGGGGTCCTCGACTCGCCCCTGGGAGTACAGATACGACACAGGACTGTCCCAGAC	IGKV1-8	90	0.714285714285714	IGKV1	IGKV1-8*01_1
IGKV1-8*01	ggatccagctgatttctccatgtaagttggcaattgcttgataagggattgtctctttcctaaagatgttaacagggaggatggtgtctgggtcaggatgatgtccctgataaaacgtaaaagaagaaagtggcattgttggtgcatgacagggacatgctccatgcagtggtcaccctcaataagagagaagaactttggaaagtaatactcaatgacagaaaagaaggtagacaatgaaggtgcccaaaacaagaataaggtgaagtgaatttagtctctgggtattaaagagacctgtagctcttgataatggtggatgtgtgagtgctgcatgcattgaggaaactcggtatcatctctctgtatctgtagtaaattgcttggtcttatagtggt…	atgagggtccccgctcagctcctggggctcctgctgctctggctcccaggtgccagatgt	atgagggtccccgctcagctcctggggctcctgctgctctggctcccag	gtaaggaaggagaacactaggaatttactcagcccagtgtgcttggtacagcctggcccttcagggaagttctcttacaacatgattaattgtatggacatttgtttttatgtttccaatctcag	gtgccagatgt	TGTAGACCGTGGACCCTCGGTCTCGTCGTCCTCGGGGTCCTCGACTCGCCCCTGGGAGTACAGATACGACACAGGACTGTCCCAGACTGAGGACGTACTTCACACAGGTCGGATAATTATTCAGAAGTCCCGTCCTCCAACTCGTCCCCTACCCCGACTGACCCGTGTCGACGTCCCGACCGAGTAGAGTCATTGAGTCGTGGTCGAGTCATAGGGGTCCACAGGGTCCTTTCTGGTCCCATCGTGTTTAAACAGACACCACTTACACAAAGATGACCTCTCATCAAACAATACTCTTTGTAAAAAATACATAAAAAAACTTTTAAACTTTATAAGGAGTCCTCAGCTGCCTCATTACATAAAGTAACCGTGTACCCCTAATAAACCTTATAGAACAAA…	91	2	TGTAGACCGTGGACCCTCGGTCTCGTCGTCCTCGGGGTCCTCGACTCGCCCCTGGGAGTACAGATACGACACAGGACTGTCCCAGAG	IGKV1-8	31	0.246031746031746	IGKV1	IGKV1-8*01_2	C87G
IGKV1-8*01	ggatccagctgatttctccatgtaagttggcaattgcttgataagggattgtctctttcctaaagatgttaacagggaggatggtgtctgggtcaggatgatgtccctgataaaacgtaaaagaagaaagtggcattgttggtgcatgacagggacatgctccatgcagtggtcaccctcaataagagagaagaactttggaaagtaatactcaatgacagaaaagaaggtagacaatgaaggtgcccaaaacaagaataaggtgaagtgaatttagtctctgggtattaaagagacctgtagctcttgataatggtggatgtgtgagtgctgcatgcattgaggaaactcggtatcatctctctgtatctgtagtaaattgcttggtcttatagtggt…	atgagggtccccgctcagctcctggggctcctgctgctctggctcccaggtgccagatgt	atgagggtccccgctcagctcctggggctcctgctgctctggctcccag	gtaaggaaggagaacactaggaatttactcagcccagtgtgcttggtacagcctggcccttcagggaagttctcttacaacatgattaattgtatggacatttgtttttatgtttccaatctcag	gtgccagatgt	TGTAGACCGTGGACCCTCGGTCTCGTCGTCCTCGGGGTCCTCGACTCGCCCCTGGGAGTACAGATACGACACAGGACTGTCCCAGACTGAGGACGTACTTCACACAGGTCGGATAATTATTCAGAAGTCCCGTCCTCCAACTCGTCCCCTACCCCGACTGACCCGTGTCGACGTCCCGACCGAGTAGAGTCATTGAGTCGTGGTCGAGTCATAGGGGTCCACAGGGTCCTTTCTGGTCCCATCGTGTTTAAACAGACACCACTTACACAAAGATGACCTCTCATCAAACAATACTCTTTGTAAAAAATACATAAAAAAACTTTTAAACTTTATAAGGAGTCCTCAGCTGCCTCATTACATAAAGTAACCGTGTACCCCTAATAAACCTTATAGAACAAA…	122	3	TGTAGACCGTGGACCCTCGGTCTCGTCGTCCTCGGGGTCCTCGACTCGCCCCTGGGAGTACAGGTACGACACAGGACTGTCCCAGAC	IGKV1-8	5	0.0396825396825397	IGKV1	IGKV1-8*01_3	A64G
IGKV1-8*01	ggatccagctgatttctccatgtaagttggcaattgcttgataagggattgtctctttcctaaagatgttaacagggaggatggtgtctgggtcaggatgatgtccctgataaaacgtaaaagaagaaagtggcattgttggtgcatgacagggacatgctccatgcagtggtcaccctcaataagagagaagaactttggaaagtaatactcaatgacagaaaagaaggtagacaatgaaggtgcccaaaacaagaataaggtgaagtgaatttagtctctgggtattaaagagacctgtagctcttgataatggtggatgtgtgagtgctgcatgcattgaggaaactcggtatcatctctctgtatctgtagtaaattgcttggtcttatagtggt…	atgagggtccccgctcagctcctggggctcctgctgctctggctcccaggtgccagatgt	atgagggtccccgctcagctcctggggctcctgctgctctggctcccag	gtaaggaaggagaacactaggaatttactcagcccagtgtgcttggtacagcctggcccttcagggaagttctcttacaacatgattaattgtatggacatttgtttttatgtttccaatctcag	gtgccagatgt	TGTAGACCGTGGACCCTCGGTCTCGTCGTCCTCGGGGTCCTCGACTCGCCCCTGGGAGTACAGATACGACACAGGACTGTCCCAGACTGAGGACGTACTTCACACAGGTCGGATAATTATTCAGAAGTCCCGTCCTCCAACTCGTCCCCTACCCCGACTGACCCGTGTCGACGTCCCGACCGAGTAGAGTCATTGAGTCGTGGTCGAGTCATAGGGGTCCACAGGGTCCTTTCTGGTCCCATCGTGTTTAAACAGACACCACTTACACAAAGATGACCTCTCATCAAACAATACTCTTTGTAAAAAATACATAAAAAAACTTTTAAACTTTATAAGGAGTCCTCAGCTGCCTCATTACATAAAGTAACCGTGTACCCCTAATAAACCTTATAGAACAAA…	1	1	TGTAGACCGTGGACCCTCGGTCTCGTCGTCCTCGGGGTCCTCGACTCGCCCCTGGGAGTACAGGTACGACACAGGACTGTCCCAGAC	IGKV1-8	17	0.708333333333333	IGKV1	IGKV1-8*01_T31C_1	A64G
IGKV1-8*01	ggatccagctgatttctccatgtaagttggcaattgcttgataagggattgtctctttcctaaagatgttaacagggaggatggtgtctgggtcaggatgatgtccctgataaaacgtaaaagaagaaagtggcattgttggtgcatgacagggacatgctccatgcagtggtcaccctcaataagagagaagaactttggaaagtaatactcaatgacagaaaagaaggtagacaatgaaggtgcccaaaacaagaataaggtgaagtgaatttagtctctgggtattaaagagacctgtagctcttgataatggtggatgtgtgagtgctgcatgcattgaggaaactcggtatcatctctctgtatctgtagtaaattgcttggtcttatagtggt…	atgagggtccccgctcagctcctggggctcctgctgctctggctcccaggtgccagatgt	atgagggtccccgctcagctcctggggctcctgctgctctggctcccag	gtaaggaaggagaacactaggaatttactcagcccagtgtgcttggtacagcctggcccttcagggaagttctcttacaacatgattaattgtatggacatttgtttttatgtttccaatctcag	gtgccagatgt	TGTAGACCGTGGACCCTCGGTCTCGTCGTCCTCGGGGTCCTCGACTCGCCCCTGGGAGTACAGATACGACACAGGACTGTCCCAGACTGAGGACGTACTTCACACAGGTCGGATAATTATTCAGAAGTCCCGTCCTCCAACTCGTCCCCTACCCCGACTGACCCGTGTCGACGTCCCGACCGAGTAGAGTCATTGAGTCGTGGTCGAGTCATAGGGGTCCACAGGGTCCTTTCTGGTCCCATCGTGTTTAAACAGACACCACTTACACAAAGATGACCTCTCATCAAACAATACTCTTTGTAAAAAATACATAAAAAAACTTTTAAACTTTATAAGGAGTCCTCAGCTGCCTCATTACATAAAGTAACCGTGTACCCCTAATAAACCTTATAGAACAAA…	18	2	TGTAGACCGTGGACCCTCGGTCTCGTCGTCCTCGGGGTCCTCGACTCGCCCCTGGGAGTACAGGTACGACACAGGACTGTCCCAGAG	IGKV1-8	7	0.291666666666667	IGKV1	IGKV1-8*01_T31C_2	A64G,C87G
IGKV1-8*01	ggatccagctgatttctccatgtaagttggcaattgcttgataagggattgtctctttcctaaagatgttaacagggaggatggtgtctgggtcaggatgatgtccctgataaaacgtaaaagaagaaagtggcattgttggtgcatgacagggacatgctccatgcagtggtcaccctcaataagagagaagaactttggaaagtaatactcaatgacagaaaagaaggtagacaatgaaggtgcccaaaacaagaataaggtgaagtgaatttagtctctgggtattaaagagacctgtagctcttgataatggtggatgtgtgagtgctgcatgcattgaggaaactcggtatcatctctctgtatctgtagtaaattgcttggtcttatagtggt…	atgagggtccccgctcagctcctggggctcctgctgctctggctcccaggtgccagatgt	atgagggtccccgctcagctcctggggctcctgctgctctggctcccag	gtaaggaaggagaacactaggaatttactcagcccagtgtgcttggtacagcctggcccttcagggaagttctcttacaacatgattaattgtatggacatttgtttttatgtttccaatctcag	gtgccagatgt	TGTAGACCGTGGACCCTCGGTCTCGTCGTCCTCGGGGTCCTCGACTCGCCCCTGGGAGTACAGATACGACACAGGACTGTCCCAGACTGAGGACGTACTTCACACAGGTCGGATAATTATTCAGAAGTCCCGTCCTCCAACTCGTCCCCTACCCCGACTGACCCGTGTCGACGTCCCGACCGAGTAGAGTCATTGAGTCGTGGTCGAGTCATAGGGGTCCACAGGGTCCTTTCTGGTCCCATCGTGTTTAAACAGACACCACTTACACAAAGATGACCTCTCATCAAACAATACTCTTTGTAAAAAATACATAAAAAAACTTTTAAACTTTATAAGGAGTCCTCAGCTGCCTCATTACATAAAGTAACCGTGTACCCCTAATAAACCTTATAGAACAAA…	1	1	TGTAGACCGTGGACCCTCGGTCTCGTCGTCCTCGGGGTCCTCGACTCGCCCCTGGGAGTACAGGTACGACACAGGACTGTCCCAGAC	IGKV1-8	14	0.823529411764706	IGKV1	IGKV1-8*01_G12A_T31C_1	A64G
IGKV1-8*01	ggatccagctgatttctccatgtaagttggcaattgcttgataagggattgtctctttcctaaagatgttaacagggaggatggtgtctgggtcaggatgatgtccctgataaaacgtaaaagaagaaagtggcattgttggtgcatgacagggacatgctccatgcagtggtcaccctcaataagagagaagaactttggaaagtaatactcaatgacagaaaagaaggtagacaatgaaggtgcccaaaacaagaataaggtgaagtgaatttagtctctgggtattaaagagacctgtagctcttgataatggtggatgtgtgagtgctgcatgcattgaggaaactcggtatcatctctctgtatctgtagtaaattgcttggtcttatagtggt…	atgagggtccccgctcagctcctggggctcctgctgctctggctcccaggtgccagatgt	atgagggtccccgctcagctcctggggctcctgctgctctggctcccag	gtaaggaaggagaacactaggaatttactcagcccagtgtgcttggtacagcctggcccttcagggaagttctcttacaacatgattaattgtatggacatttgtttttatgtttccaatctcag	gtgccagatgt	TGTAGACCGTGGACCCTCGGTCTCGTCGTCCTCGGGGTCCTCGACTCGCCCCTGGGAGTACAGATACGACACAGGACTGTCCCAGACTGAGGACGTACTTCACACAGGTCGGATAATTATTCAGAAGTCCCGTCCTCCAACTCGTCCCCTACCCCGACTGACCCGTGTCGACGTCCCGACCGAGTAGAGTCATTGAGTCGTGGTCGAGTCATAGGGGTCCACAGGGTCCTTTCTGGTCCCATCGTGTTTAAACAGACACCACTTACACAAAGATGACCTCTCATCAAACAATACTCTTTGTAAAAAATACATAAAAAAACTTTTAAACTTTATAAGGAGTCCTCAGCTGCCTCATTACATAAAGTAACCGTGTACCCCTAATAAACCTTATAGAACAAA…	15	2	TGTAGACCGTGGACCCTCGGTCTCGTCGTCCTCGGGGTCCTCGACTCGCCCCTGGGAGTACAGGTACGACACAGGACTGTCCCAGAG	IGKV1-8	3	0.176470588235294	IGKV1	IGKV1-8*01_G12A_T31C_2	A64G,C87G
IGKV2-40*01	agatctcctgaggtcaggagttcaagacaagcccagacaacttggtgaatgaaaccccatctctactaaaaacaaaaacagaaacaacaaaaaagaaagagccctctggttaaccttgtatgtgtgagacgattatgatgagatagatcccagattgaacaactggtcacccaggaattttaaatttgctgctggagggcacaaaattttgtctctctttcctttttcttacactgggctcttggctctaaatgtagaggctcacatcattctccctgtgaggcgcttggacagagagctcttatgctgttcactcaccaggtgccaaggcagagtagattctaatatttgagttgaacattcttgaacagttatcctgggaaacagtagataccagac…	atgaggctccctgctcagctcctggggctgctaatgctctgggtccctggatccagtgag	atgaggctccctgctcagctcctggggctgctaatgctctgggtccctg	gtaaggacagaaagagatgagggaggacaactgggtgggaggtgagctctgtgggctccacagcttcacatgtttattccaataatgtgatagaggcacatggtctatgctccagggaatggaattcaggtttgtcttatgaataatcaggattcacctccagggaacgatgaccagtgctctgattaagaacttgaaaaaaaagagttcccttgtggctaataaataatgggtctattttagaaagtctacttttcatgatataaatcaaaactttaaaaatgtaactgtaaatttatatcacaagagaaattatgaaagttgctcataatgtatctatataaacttgcacttctctgttattatttcag	gatccagtgag	GAGTGACCTAGGTCCCTGGGTCTCGTAATCGTCGGGGTCCTCGACTCGTCCCTCGGAGTACCACTCTTCCACTTGACTCCTCAGGACTAGTCAGTTCCGTTCCTATCTCGACTCGAAAAATAGAGTCTGAGTGTTCCCCTTCCCAGGTGGGATCCCCTGTTATACGTTTAGTGGACCACCCACGTCACCACACCTTTTCCAACTGCCCCGTCCCCCTTACAGAGAAGACACTTGTTACACTATATTTAACAGGAAACCTTATTTTGTCTTGATCTAAGTCGGTTCAAACGGGTGTTAGTTCCCTTCTTCCTAGACTTCCACTTTCAAGCCTGGAAAACATCCCTGTGTGACACATCCCGTACTGACATTCTTTCGTGGTCTTGGGACTGTTACACCTTT…	1	1	GAGTGACCTAGGTCCCTGGGTCTCGTAATCGTCGGGGTCCTCGACTCGTCCCTCGGAGTACCACTCTTCCACTTGACTCCTCAGGACTAGG	IGKV2E-40	83	0.709401709401709	IGKV2E	IGKV2E-40*01_1	T91G
IGKV2D-40*01	gtcaaccttttccacaccactgcacccaccaggtgatttgcatattgtcccctagggtggacccttccctttgtgagtctgagataaaaagctcagctctatccttgccttgactgatcaggactcctcagttcaccttctcacc	atgaggctccctgctcagctcctggggctgctaatgctctgggtccctggatccagtgag	atgaggctccctgctcagctcctggggctgctaatgctctgggtccctg	gtaaggacagaaagagatgagggaggacaactgggtgggaggtgagctctgtgggctccacagcttcacatgtttattccaataatgtgatagaggcacatggtctatgctccagggaatggaattcaggtttgtcttatgaataatcaggattcacctccagggaacgatgaccagtgctctgattaagaacttgaaaaaaaagagttcccttgtggctaataaataatgggtctattttagaaagtctacttttcatgatataaatcaaaactttaaaaatgtaactgtaaatttatatcacaagagaaattatgaaagttgctcataatgtatctatataaacttgcacttctctgttattatttcag	gatccagtgag	GAGTGACCTAGGTCCCTGGGTCTCGTAATCGTCGGGGTCCTCGACTCGTCCCTCGGAGTACCACTCTTCCACTTGACTCCTCAGGACTAGTCAGTTCCGTTCCTATCTCGACTCGAAAAATAGAGTCTGAGTGTTTCCCTTCCCAGGTGGGATCCCCTGTTATACGTTTAGTGGACCACCCACGTCACCACACCTTTTCCAACTG	1	1	GAGTGACCTAGGTCCCTGGGTCTCGTAATCGTCGGGGTCCTCGACTCGTCCCTCGGAGTACCACTCTTCCACTTGACTCCTCAGGACTAGG	IGKV2E-40	83	0.709401709401709	IGKV2E	IGKV2E-40*01_1	T91G
IGKV2-40*01	agatctcctgaggtcaggagttcaagacaagcccagacaacttggtgaatgaaaccccatctctactaaaaacaaaaacagaaacaacaaaaaagaaagagccctctggttaaccttgtatgtgtgagacgattatgatgagatagatcccagattgaacaactggtcacccaggaattttaaatttgctgctggagggcacaaaattttgtctctctttcctttttcttacactgggctcttggctctaaatgtagaggctcacatcattctccctgtgaggcgcttggacagagagctcttatgctgttcactcaccaggtgccaaggcagagtagattctaatatttgagttgaacattcttgaacagttatcctgggaaacagtagataccagac…	atgaggctccctgctcagctcctggggctgctaatgctctgggtccctggatccagtgag	atgaggctccctgctcagctcctggggctgctaatgctctgggtccctg	gtaaggacagaaagagatgagggaggacaactgggtgggaggtgagctctgtgggctccacagcttcacatgtttattccaataatgtgatagaggcacatggtctatgctccagggaatggaattcaggtttgtcttatgaataatcaggattcacctccagggaacgatgaccagtgctctgattaagaacttgaaaaaaaagagttcccttgtggctaataaataatgggtctattttagaaagtctacttttcatgatataaatcaaaactttaaaaatgtaactgtaaatttatatcacaagagaaattatgaaagttgctcataatgtatctatataaacttgcacttctctgttattatttcag	gatccagtgag	GAGTGACCTAGGTCCCTGGGTCTCGTAATCGTCGGGGTCCTCGACTCGTCCCTCGGAGTACCACTCTTCCACTTGACTCCTCAGGACTAGTCAGTTCCGTTCCTATCTCGACTCGAAAAATAGAGTCTGAGTGTTCCCCTTCCCAGGTGGGATCCCCTGTTATACGTTTAGTGGACCACCCACGTCACCACACCTTTTCCAACTGCCCCGTCCCCCTTACAGAGAAGACACTTGTTACACTATATTTAACAGGAAACCTTATTTTGTCTTGATCTAAGTCGGTTCAAACGGGTGTTAGTTCCCTTCTTCCTAGACTTCCACTTTCAAGCCTGGAAAACATCCCTGTGTGACACATCCCGTACTGACATTCTTTCGTGGTCTTGGGACTGTTACACCTTT…	84	2	GAGTGACCTAGGTCCCTGGGTCTCGTAATCGTCGGGGTCCTCGACTCGTCCCTCGGAGTACCACTCTTCCACTTGACTCCTCAGGACTAGT	IGKV2E-40	34	0.290598290598291	IGKV2E	IGKV2E-40*01_2
IGKV2D-40*01	gtcaaccttttccacaccactgcacccaccaggtgatttgcatattgtcccctagggtggacccttccctttgtgagtctgagataaaaagctcagctctatccttgccttgactgatcaggactcctcagttcaccttctcacc	atgaggctccctgctcagctcctggggctgctaatgctctgggtccctggatccagtgag	atgaggctccctgctcagctcctggggctgctaatgctctgggtccctg	gtaaggacagaaagagatgagggaggacaactgggtgggaggtgagctctgtgggctccacagcttcacatgtttattccaataatgtgatagaggcacatggtctatgctccagggaatggaattcaggtttgtcttatgaataatcaggattcacctccagggaacgatgaccagtgctctgattaagaacttgaaaaaaaagagttcccttgtggctaataaataatgggtctattttagaaagtctacttttcatgatataaatcaaaactttaaaaatgtaactgtaaatttatatcacaagagaaattatgaaagttgctcataatgtatctatataaacttgcacttctctgttattatttcag	gatccagtgag	GAGTGACCTAGGTCCCTGGGTCTCGTAATCGTCGGGGTCCTCGACTCGTCCCTCGGAGTACCACTCTTCCACTTGACTCCTCAGGACTAGTCAGTTCCGTTCCTATCTCGACTCGAAAAATAGAGTCTGAGTGTTTCCCTTCCCAGGTGGGATCCCCTGTTATACGTTTAGTGGACCACCCACGTCACCACACCTTTTCCAACTG	84	2	GAGTGACCTAGGTCCCTGGGTCTCGTAATCGTCGGGGTCCTCGACTCGTCCCTCGGAGTACCACTCTTCCACTTGACTCCTCAGGACTAGT	IGKV2E-40	34	0.290598290598291	IGKV2E	IGKV2E-40*01_2
IGKV3D-20*01	cagctgctttgcatgtccctcccagccgccctgcagtccagagcccatatcaatgcctgggtcagagctctggggaggaactgctcagttaggacccagagggaacc	atggaaaccccagcgcagcttctcttcctcctgctactctggctcccagataccaccgga	atggaaaccccagcgcagcttctcttcctcctgctactctggctcccag	gtgaggggaacatgggatggttttgcatgtcagtgaaaaccctctcaagtcctgttacctggcaactctgctgaatcaatacaataattaaagctcaatataaagcaataattctggctcttctgggaagacagtgggtttgatttagattacatgggtgacttttctattttatttccaatctcag	ataccaccgga	AGGCCACCATAGACCCTCGGTCTCATCGTCCTCCTTCTCTTCGACGCGACCCCAAAGGTACCAAGGGAGACCCAGGATTGACTCGTCAAGGAGGGGTCTCGAGACTGGGTCCGTAACTATACCCGAGACCTGACGTCCCGCCGACCCTCCCTGTACGTTTCGTCGAC	1	1	AGGCCACCATAGACCCTCGGTCTCATCGTCCTCCTTCTCTTCGACGCGACCCCAAAGGTACCAAGGGAGACCCAGGATTGACTCGTCAAGGAGA	IGKV3D-20	16	0.16	IGKV3	IGKV3D-20*01_1	G94A
IGKV3D-20*01	cagctgctttgcatgtccctcccagccgccctgcagtccagagcccatatcaatgcctgggtcagagctctggggaggaactgctcagttaggacccagagggaacc	atggaaaccccagcgcagcttctcttcctcctgctactctggctcccagataccaccgga	atggaaaccccagcgcagcttctcttcctcctgctactctggctcccag	gtgaggggaacatgggatggttttgcatgtcagtgaaaaccctctcaagtcctgttacctggcaactctgctgaatcaatacaataattaaagctcaatataaagcaataattctggctcttctgggaagacagtgggtttgatttagattacatgggtgacttttctattttatttccaatctcag	ataccaccgga	AGGCCACCATAGACCCTCGGTCTCATCGTCCTCCTTCTCTTCGACGCGACCCCAAAGGTACCAAGGGAGACCCAGGATTGACTCGTCAAGGAGGGGTCTCGAGACTGGGTCCGTAACTATACCCGAGACCTGACGTCCCGCCGACCCTCCCTGTACGTTTCGTCGAC	17	2	AGGCCACCATAGACCCTCGGTCTCATCGTCCTCCTTCTCTTCGACGCGACCCCAAAGGTACCAAGGGAGACCCAGGATTGACTCGTCAAGGAGG	IGKV3D-20	84	0.84	IGKV3	IGKV3D-20*01_2
IGKV3D-15*01	ccagggcccatatcaatgcctgggtcagagctctggggaggaactgctcagttaggacccagacggaacc	atggaagccccagcgcagcttctcttcctcctgctactctggctcccagataccactgga	atggaagccccagcgcagcttctcttcctcctgctactctggctcccag	gtgaggggaatatgaggtggttttgcacatcagtgaaaactcctgccacctctgctcagcaagaaatataattaaaattcaatgtagatcaacaattttggctctacttaaagacagtgggtttgattttgattacatgagtgcatttctgttttatttccaatttcag	ataccactgga	AGGTCACCATAGACCCTCGGTCTCATCGTCCTCCTTCTCTTCGACGCGACCCCGAAGGTACCAAGGCAGACCCAGGATTGACTCGTCAAGGAGGGGTCTCGAGACTGGGTCCGTAACTATACCCGGGACC	1	1	AGGTCACCATAGACCCTCGGTCTCATCGTCCTCCTTCTCTTCGACGCGACCCCGAAGGTACCAAGGCAGACCCAGGATTGAC	IGKV3D-15	77	0.974683544303797	IGKV3	IGKV3D-15*01_1
IGKV3D-15*01	ccagggcccatatcaatgcctgggtcagagctctggggaggaactgctcagttaggacccagacggaacc	atggaagccccagcgcagcttctcttcctcctgctactctggctcccagataccactgga	atggaagccccagcgcagcttctcttcctcctgctactctggctcccag	gtgaggggaatatgaggtggttttgcacatcagtgaaaactcctgccacctctgctcagcaagaaatataattaaaattcaatgtagatcaacaattttggctctacttaaagacagtgggtttgattttgattacatgagtgcatttctgttttatttccaatttcag	ataccactgga	AGGTCACCATAGACCCTCGGTCTCATCGTCCTCCTTCTCTTCGACGCGACCCCGAAGGTACCAAGGCAGACCCAGGATTGACTCGTCAAGGAGGGGTCTCGAGACTGGGTCCGTAACTATACCCGGGACC	78	2	AGGTCACCATAGACCCTCGGTCTCATCGTCCTCCTTCTCTTCGACGCGACCCCGAAGGTACCAAGGCAGACCCAGGATTGAG	IGKV3D-15	2	0.0253164556962025	IGKV3	IGKV3D-15*01_2	C82G
IGKV3D-15*01	ccagggcccatatcaatgcctgggtcagagctctggggaggaactgctcagttaggacccagacggaacc	atggaagccccagcgcagcttctcttcctcctgctactctggctcccagataccactgga	atggaagccccagcgcagcttctcttcctcctgctactctggctcccag	gtgaggggaatatgaggtggttttgcacatcagtgaaaactcctgccacctctgctcagcaagaaatataattaaaattcaatgtagatcaacaattttggctctacttaaagacagtgggtttgattttgattacatgagtgcatttctgttttatttccaatttcag	ataccactgga	AGGTCACCATAGACCCTCGGTCTCATCGTCCTCCTTCTCTTCGACGCGACCCCGAAGGTACCAAGGCAGACCCAGGATTGACTCGTCAAGGAGGGGTCTCGAGACTGGGTCCGTAACTATACCCGGGACC	1	1	AGGTCACCATAGACCCTCGGTCTCATCGTCCTCCTTCTCTTCGACGCGACCCCGAAGGTACCAAGGCAGACCCAGGATTGAC	IGKV3D-15	6	1	IGKV3
IGKV3D-15*03	NA	atggaagccccagcgcagcttctcttcctcctgctactctggctcccagataccactgga	atggaagccccagcgcagcttctcttcctcctgctactctggctcccag	gtgaggggaatatgaggtggttttgcacatcagtgaaaactcctgccacctctgctcagcaagaaatataattaaaattcaatgtagatcaacaattttggctctacttaaagacagtgggtttgattttgattacatgagtgcatttctgttttatttccaatttcag	ataccactgga	AGGTCACCATAGACCCTCGGTCTCATCGTCCTCCTTCTCTTCGACGCGACCCCGAAGGTANA	1	1	AGGTCACCATAGACCCTCGGTCTCATCGTCCTCCTTCTCTTCGACGCGACCCCGAAGGTACCAAGGCAGACCCAGGATTGAC	IGKV3D-15	11	1	IGKV3		A62C
IGKV1-17*01	gaattctatcgtctaaaactttactatgtgtttcctacaaaaaaagaatatcctcctatatactccccatacgccaatgaaatatgatactccaccgactcctgaggaatatttcaaattgtcaaaaaaaatctaaaaaatgtctctcgtaacaaaatagtctccagtagaaacccattctctgcagacaaatctgtgctaccctgatcttacctgggacacctggggacactgagctgctgctgagttactgagatgagccagccctgcagctgcgcccagcctgccccatcccctgctcatttgcatgttcccagagcacagcctcctgccctgaagccttattaataggctggacacacttcatgcaggaatcagtcccactcaggacacagc	atggacatgagggtccccgctcagctcctggggctcctgctgctctggttcccaggtgccaggtgt	atggacatgagggtccccgctcagctcctggggctcctgctgctctggttcccag	gtaaggatggagaacactagcagtttactcagcccagagtgctcagtactgctttactgttcagggaaattctcttacaacatgattaattgtgtggacatttgtttttatgtttccaatctcag	gtgccaggtgt	TGTGGACCGTGGACCCTTGGTCTCGTCGTCCTCGGGGTCCTCGACTCGCCCCTGGGAGTACAGGTACGACACAGGACTCACCCTGACTAAGGACGTACTTCACACAGGTCGGATAATTATTCCGAAGTCCCGTCCTCCGACACGAGACCCTTGTACGTTTACTCGTCCCCTACCCCGTCCGACCCGCGTCGACGTCCCGACCGAGTAGAGTCATTGAGTCGTCGTCGAGTCACAGGGGTCCACAGGGTCCATTCTAGTCCCATCGTGTCTAAACAGACGTCTCTTACCCAAAGATGACCTCTGATAAAACAATGCTCTCTGTAAAAAATCTAAAAAAAACTGTTAAACTTTATAAGGAGTCCTCAGCCACCTCATAGTATAAAGTAACCGCATACCCCT…	1	1	TGTGGACCGTGGACCCTTGGTCTCGTCGTCCTCGGGGTCCTCGACTCGCCCCTGGGAGTACAGGTACGACACAGGACTCACCCTGAC	IGKV1-17	87	0.630434782608696	IGKV1	IGKV1-17*01_1
IGKV1-17*01	gaattctatcgtctaaaactttactatgtgtttcctacaaaaaaagaatatcctcctatatactccccatacgccaatgaaatatgatactccaccgactcctgaggaatatttcaaattgtcaaaaaaaatctaaaaaatgtctctcgtaacaaaatagtctccagtagaaacccattctctgcagacaaatctgtgctaccctgatcttacctgggacacctggggacactgagctgctgctgagttactgagatgagccagccctgcagctgcgcccagcctgccccatcccctgctcatttgcatgttcccagagcacagcctcctgccctgaagccttattaataggctggacacacttcatgcaggaatcagtcccactcaggacacagc	atggacatgagggtccccgctcagctcctggggctcctgctgctctggttcccaggtgccaggtgt	atggacatgagggtccccgctcagctcctggggctcctgctgctctggttcccag	gtaaggatggagaacactagcagtttactcagcccagagtgctcagtactgctttactgttcagggaaattctcttacaacatgattaattgtgtggacatttgtttttatgtttccaatctcag	gtgccaggtgt	TGTGGACCGTGGACCCTTGGTCTCGTCGTCCTCGGGGTCCTCGACTCGCCCCTGGGAGTACAGGTACGACACAGGACTCACCCTGACTAAGGACGTACTTCACACAGGTCGGATAATTATTCCGAAGTCCCGTCCTCCGACACGAGACCCTTGTACGTTTACTCGTCCCCTACCCCGTCCGACCCGCGTCGACGTCCCGACCGAGTAGAGTCATTGAGTCGTCGTCGAGTCACAGGGGTCCACAGGGTCCATTCTAGTCCCATCGTGTCTAAACAGACGTCTCTTACCCAAAGATGACCTCTGATAAAACAATGCTCTCTGTAAAAAATCTAAAAAAAACTGTTAAACTTTATAAGGAGTCCTCAGCCACCTCATAGTATAAAGTAACCGCATACCCCT…	88	2	TGTGGACCGTGGACCCTTGGTCTCGTCGTCCTCGGGGTCCTCGACTCGCCCCTGGGAGTACAGGTACGACACAGGACTCACCCTGAG	IGKV1-17	51	0.369565217391304	IGKV1	IGKV1-17*01_2	C87G
IGKV1-17*03	NA	atgagggtccccgctcagctcctggggctcctgctgctctggttcccaggtgccaggtgt	atgagggtccccgctcagctcctggggctcctgctgctctggttcccag	gtaaggatggagaacactagcagtttactcagcccagagtgctcagtactgctttactgttcagggaaattctcttacaacatgattaattgtgtggacatttgtttttatgtttccaatctcag	gtgccaggtgt	TGTGGACCGTGGACCCTTGGTCTCGTCGTCCTCGGGGTCCTCGACTCGCCCCTGGGAGTANA	1	1	TGTGGACCGTGGACCCTTGGTCTCGTCGTCCTCGGGGTCCTCGACTCGCCCCTGGGAGTACAGGTACGACACAGGACTCACCCTGAC	IGKV1-17	29	0.878787878787879	IGKV1	IGKV1-17*03_1
IGKV1-17*03	NA	atgagggtccccgctcagctcctggggctcctgctgctctggttcccaggtgccaggtgt	atgagggtccccgctcagctcctggggctcctgctgctctggttcccag	gtaaggatggagaacactagcagtttactcagcccagagtgctcagtactgctttactgttcagggaaattctcttacaacatgattaattgtgtggacatttgtttttatgtttccaatctcag	gtgccaggtgt	TGTGGACCGTGGACCCTTGGTCTCGTCGTCCTCGGGGTCCTCGACTCGCCCCTGGGAGTANA	30	2	TGTGGACCGTGGACCCTTGGTCTCGTCGTCCTCGGGGTCCTCGACTCGCCCCTGGGAGTACAGGTACGACACAGGACTCACCCTGAG	IGKV1-17	4	0.121212121212121	IGKV1	IGKV1-17*03_2
IGKV1-37*01	ctgtctcaaaaaaaaaaaaccttaattaatccccatatacaaatagaaaacattacttcatcgagtactcaagagtatttcaaatattaacaattattaaaaaaaaaagttctttgttacaaaacggccccaagaggaaacatgttcttacagacaaatctgtgctaccctcctctgacttgggacactggggacacgagggactggctcagagatgagccagccccgcagctgtgcccagcctgccccaacccctgctgatttgcatgttcccagagcacagccccctgccctgaagtcttcttaacaggctggtcacaccccgtgcagcagtcagtcccagtcaggacacagc	atggacatgagggtccccgctcagctcctggggctcctactgctctgggtcccaggtgccagatgt	atggacatgagggtccccgctcagctcctggggctcctactgctctgggtcccag	gtaaggaaggagaacactaggaatttactcagctggtgcgctcagtatagcctggctcttcagggaggtcttcttataacatgatggattgaatggatgtttgtttttatatttccaatctcag	gtgccagatgt	TGTAGACCGTGGACCCTGGGTCTCGTCATCCTCGGGGTCCTCGACTCGCCCCTGGGAGTACAGGTACGACACAGGACTGACCCTGACTGACGACGTGCCCCACACTGGTCGGACAATTCTTCTGAAGTCCCGTCCCCCGACACGAGACCCTTGTACGTTTAGTCGTCCCCAACCCCGTCCGACCCGTGTCGACGCCCCGACCGAGTAGAGACTCGGTCAGGGAGCACAGGGGTCACAGGGTTCAGTCTCCTCCCATCGTGTCTAAACAGACATTCTTGTACAAAGGAGAACCCCGGCAAAACATTGTTTCTTGAAAAAAAAAATTATTAACAATTATAAACTTTATGAGAACTCATGAGCTACTTCATTACAAAAGATAAACATATACCCCTAATTAAT…	10	1	TGTAGACCGTGGACCCTGGGTCTCGTCATCCTCGGGGTCCTCGACTCGCCCCTGGGAGTACAGGTACGACACAGGACTGACCCTGAC	IGKV1E-37	79	0.831578947368421	IGKV1E	IGKV1E-37*01_1
IGKV1D-37*01	atcgatggtacctggcaggtggaggctgcagtgaggtgagatcgtgccactgcactccagcctaggtgacagaacgagactctgtctcaaaaaaaaaaaaccttaattaatccccatatacaaatagaaaacattacttcatcgagtactcaagagtatttcaaatattaacaattattaaaaaaaaaagttctttgttacaaaacggccccaagaggaaacatgttcttacagacaaatctgtgctaccctcctctgacttgggacactggggacacgagggactggctcagagatgagccagccccgcagctgtgcccagcctgccccaacccctgctgatttgcatgttcccagagcacagccccctgccctgaagtcttcttaacaggctggtca…	atggacatgagggtccccgctcagctcctggggctcctactgctctgggtcccaggtgccagatgt	atggacatgagggtccccgctcagctcctggggctcctactgctctgggtcccag	gtaaggaaggagaacactaggaatttactcagctggtgcgctcagtatagcctggctcttcagggaggtcttcttataacatgatggattgaatggatgtttgtttttatatttccaatctcag	gtgccagatgt	TGTAGACCGTGGACCCTGGGTCTCGTCATCCTCGGGGTCCTCGACTCGCCCCTGGGAGTACAGGTACGACACAGGACTGACCCTGACTGACGACGTGCCCCACACTGGTCGGACAATTCTTCTGAAGTCCCGTCCCCCGACACGAGACCCTTGTACGTTTAGTCGTCCCCAACCCCGTCCGACCCGTGTCGACGCCCCGACCGAGTAGAGACTCGGTCAGGGAGCACAGGGGTCACAGGGTTCAGTCTCCTCCCATCGTGTCTAAACAGACATTCTTGTACAAAGGAGAACCCCGGCAAAACATTGTTTCTTGAAAAAAAAAATTATTAACAATTATAAACTTTATGAGAACTCATGAGCTACTTCATTACAAAAGATAAACATATACCCCTAATTAAT…	10	1	TGTAGACCGTGGACCCTGGGTCTCGTCATCCTCGGGGTCCTCGACTCGCCCCTGGGAGTACAGGTACGACACAGGACTGACCCTGAC	IGKV1E-37	79	0.831578947368421	IGKV1E	IGKV1E-37*01_1
IGKV1-37*01	ctgtctcaaaaaaaaaaaaccttaattaatccccatatacaaatagaaaacattacttcatcgagtactcaagagtatttcaaatattaacaattattaaaaaaaaaagttctttgttacaaaacggccccaagaggaaacatgttcttacagacaaatctgtgctaccctcctctgacttgggacactggggacacgagggactggctcagagatgagccagccccgcagctgtgcccagcctgccccaacccctgctgatttgcatgttcccagagcacagccccctgccctgaagtcttcttaacaggctggtcacaccccgtgcagcagtcagtcccagtcaggacacagc	atggacatgagggtccccgctcagctcctggggctcctactgctctgggtcccaggtgccagatgt	atggacatgagggtccccgctcagctcctggggctcctactgctctgggtcccag	gtaaggaaggagaacactaggaatttactcagctggtgcgctcagtatagcctggctcttcagggaggtcttcttataacatgatggattgaatggatgtttgtttttatatttccaatctcag	gtgccagatgt	TGTAGACCGTGGACCCTGGGTCTCGTCATCCTCGGGGTCCTCGACTCGCCCCTGGGAGTACAGGTACGACACAGGACTGACCCTGACTGACGACGTGCCCCACACTGGTCGGACAATTCTTCTGAAGTCCCGTCCCCCGACACGAGACCCTTGTACGTTTAGTCGTCCCCAACCCCGTCCGACCCGTGTCGACGCCCCGACCGAGTAGAGACTCGGTCAGGGAGCACAGGGGTCACAGGGTTCAGTCTCCTCCCATCGTGTCTAAACAGACATTCTTGTACAAAGGAGAACCCCGGCAAAACATTGTTTCTTGAAAAAAAAAATTATTAACAATTATAAACTTTATGAGAACTCATGAGCTACTTCATTACAAAAGATAAACATATACCCCTAATTAAT…	89	2	TGTAGACCGTGGACCCTGGGTCTCGTCATCCTCGGGGTCCTCGACTCGCCCCTGGGAGTACAGGTACGACACAGGACTGACCCTGAG	IGKV1E-37	7	0.0736842105263158	IGKV1E	IGKV1E-37*01_2	C87G
IGKV1D-37*01	atcgatggtacctggcaggtggaggctgcagtgaggtgagatcgtgccactgcactccagcctaggtgacagaacgagactctgtctcaaaaaaaaaaaaccttaattaatccccatatacaaatagaaaacattacttcatcgagtactcaagagtatttcaaatattaacaattattaaaaaaaaaagttctttgttacaaaacggccccaagaggaaacatgttcttacagacaaatctgtgctaccctcctctgacttgggacactggggacacgagggactggctcagagatgagccagccccgcagctgtgcccagcctgccccaacccctgctgatttgcatgttcccagagcacagccccctgccctgaagtcttcttaacaggctggtca…	atggacatgagggtccccgctcagctcctggggctcctactgctctgggtcccaggtgccagatgt	atggacatgagggtccccgctcagctcctggggctcctactgctctgggtcccag	gtaaggaaggagaacactaggaatttactcagctggtgcgctcagtatagcctggctcttcagggaggtcttcttataacatgatggattgaatggatgtttgtttttatatttccaatctcag	gtgccagatgt	TGTAGACCGTGGACCCTGGGTCTCGTCATCCTCGGGGTCCTCGACTCGCCCCTGGGAGTACAGGTACGACACAGGACTGACCCTGACTGACGACGTGCCCCACACTGGTCGGACAATTCTTCTGAAGTCCCGTCCCCCGACACGAGACCCTTGTACGTTTAGTCGTCCCCAACCCCGTCCGACCCGTGTCGACGCCCCGACCGAGTAGAGACTCGGTCAGGGAGCACAGGGGTCACAGGGTTCAGTCTCCTCCCATCGTGTCTAAACAGACATTCTTGTACAAAGGAGAACCCCGGCAAAACATTGTTTCTTGAAAAAAAAAATTATTAACAATTATAAACTTTATGAGAACTCATGAGCTACTTCATTACAAAAGATAAACATATACCCCTAATTAAT…	89	2	TGTAGACCGTGGACCCTGGGTCTCGTCATCCTCGGGGTCCTCGACTCGCCCCTGGGAGTACAGGTACGACACAGGACTGACCCTGAG	IGKV1E-37	7	0.0736842105263158	IGKV1E	IGKV1E-37*01_2	C87G
IGKV1-37*01	ctgtctcaaaaaaaaaaaaccttaattaatccccatatacaaatagaaaacattacttcatcgagtactcaagagtatttcaaatattaacaattattaaaaaaaaaagttctttgttacaaaacggccccaagaggaaacatgttcttacagacaaatctgtgctaccctcctctgacttgggacactggggacacgagggactggctcagagatgagccagccccgcagctgtgcccagcctgccccaacccctgctgatttgcatgttcccagagcacagccccctgccctgaagtcttcttaacaggctggtcacaccccgtgcagcagtcagtcccagtcaggacacagc	atggacatgagggtccccgctcagctcctggggctcctactgctctgggtcccaggtgccagatgt	atggacatgagggtccccgctcagctcctggggctcctactgctctgggtcccag	gtaaggaaggagaacactaggaatttactcagctggtgcgctcagtatagcctggctcttcagggaggtcttcttataacatgatggattgaatggatgtttgtttttatatttccaatctcag	gtgccagatgt	TGTAGACCGTGGACCCTGGGTCTCGTCATCCTCGGGGTCCTCGACTCGCCCCTGGGAGTACAGGTACGACACAGGACTGACCCTGACTGACGACGTGCCCCACACTGGTCGGACAATTCTTCTGAAGTCCCGTCCCCCGACACGAGACCCTTGTACGTTTAGTCGTCCCCAACCCCGTCCGACCCGTGTCGACGCCCCGACCGAGTAGAGACTCGGTCAGGGAGCACAGGGGTCACAGGGTTCAGTCTCCTCCCATCGTGTCTAAACAGACATTCTTGTACAAAGGAGAACCCCGGCAAAACATTGTTTCTTGAAAAAAAAAATTATTAACAATTATAAACTTTATGAGAACTCATGAGCTACTTCATTACAAAAGATAAACATATACCCCTAATTAAT…	1	3	TGTAGACCGTGGACCCTGGGTCTCGTCATCCTCGGGGTCCTCGACTCACCCCTGGGAGTACAGGTACGACACAGGACTGACCCTGAC	IGKV1E-37	9	0.0947368421052632	IGKV1E	IGKV1E-37*01_3	G48A
IGKV1D-37*01	atcgatggtacctggcaggtggaggctgcagtgaggtgagatcgtgccactgcactccagcctaggtgacagaacgagactctgtctcaaaaaaaaaaaaccttaattaatccccatatacaaatagaaaacattacttcatcgagtactcaagagtatttcaaatattaacaattattaaaaaaaaaagttctttgttacaaaacggccccaagaggaaacatgttcttacagacaaatctgtgctaccctcctctgacttgggacactggggacacgagggactggctcagagatgagccagccccgcagctgtgcccagcctgccccaacccctgctgatttgcatgttcccagagcacagccccctgccctgaagtcttcttaacaggctggtca…	atggacatgagggtccccgctcagctcctggggctcctactgctctgggtcccaggtgccagatgt	atggacatgagggtccccgctcagctcctggggctcctactgctctgggtcccag	gtaaggaaggagaacactaggaatttactcagctggtgcgctcagtatagcctggctcttcagggaggtcttcttataacatgatggattgaatggatgtttgtttttatatttccaatctcag	gtgccagatgt	TGTAGACCGTGGACCCTGGGTCTCGTCATCCTCGGGGTCCTCGACTCGCCCCTGGGAGTACAGGTACGACACAGGACTGACCCTGACTGACGACGTGCCCCACACTGGTCGGACAATTCTTCTGAAGTCCCGTCCCCCGACACGAGACCCTTGTACGTTTAGTCGTCCCCAACCCCGTCCGACCCGTGTCGACGCCCCGACCGAGTAGAGACTCGGTCAGGGAGCACAGGGGTCACAGGGTTCAGTCTCCTCCCATCGTGTCTAAACAGACATTCTTGTACAAAGGAGAACCCCGGCAAAACATTGTTTCTTGAAAAAAAAAATTATTAACAATTATAAACTTTATGAGAACTCATGAGCTACTTCATTACAAAAGATAAACATATACCCCTAATTAAT…	1	3	TGTAGACCGTGGACCCTGGGTCTCGTCATCCTCGGGGTCCTCGACTCACCCCTGGGAGTACAGGTACGACACAGGACTGACCCTGAC	IGKV1E-37	9	0.0947368421052632	IGKV1E	IGKV1E-37*01_3	G48A
IGKV1D-16*01	ctgcagctgtgcccagcctgccccatcccctgctcatttgcatgttcccagagcacaacctcctgccctgaagccttattaataggctggtcagactttgtgcaggaatcagacccagtcaggacacagc	atggacatgagggtcctcgctcagctcctggggctcctgctgctctgtttcccaggtgccagatgt	atggacatgagggtcctcgctcagctcctggggctcctgctgctctgtttcccag	gtaaggatggagaacactagcagtttactcagcccagggtgctcagtactgctttactattcagggaaattctcttacaacatgattaattgtgtggacatttgtttttatgtttccaatctcag	gtgccagatgt	TGTAGACCGTGGACCCTTTGTCTCGTCGTCCTCGGGGTCCTCGACTCGCTCCTGGGAGTACAGGTACGACACAGGACTGACCCAGACTAAGGACGTGTTTCAGACTGGTCGGATAATTATTCCGAAGTCCCGTCCTCCAACACGAGACCCTTGTACGTTTACTCGTCCCCTACCCCGTCCGACCCGTGTCGACGTC	1	1	TGTAGACCGTGGACCCTTTGTCTCGTCGTCCTCGGGGTCCTCGACTCGCTCCTGGGAGTACAGGTACGACACAGGACTGACCCAGACTAA	IGKV1D-16	68	1	IGKV1
IGKV2-24*01	ccctgcacatatcatgttatttctacaccactgcacccaccaggggatttgcatattgtcccccagggaggaccttcccttgcaagtctgagataaaagctcagcaccaaccttgacttaactaattaggactcctcaggtcaccttctcaca	atgaggctccttgctcagcttctggggctgctaatgctctgggtccctggatccagtggg	atgaggctccttgctcagcttctggggctgctaatgctctgggtccctg	gtgaggacagaagagagatgagggaggagaatggggtgggagggtgaactctgggggccccattgcctcccatgtgtgttctgtcctcatgttagatgtgtacgtcttgtactccaggatggggcttgtaacttttatatctgcgtgagtaaggcatgtgaggtttagatctgtaagaatgaggaagattccagaaggaacaaagaccagtgctccggtgaagactctaacagagaaagagggaatggtagaggaaacttctagcactcaaagcactctgctgtgctttgaaaatatgtttttattttgaaattatatattactagggtctgaatcaaattataaaaattgatttagcctgaaataaataacagaagaaaaattattttaaaattgtgc…	gatccagtggg	GGGTGACCTAGGTCCCTGGGTCTCGTAATCGTCGGGGTCTTCGACTCGTTCCTCGGAGTAACACTCTTCCACTGGACTCCTCAGGATTAATCAATTCAGTTCCAACCACGACTCGAAAATAGAGTCTGAACGTTCCCTTCCAGGAGGGACCCCCTGTTATACGTTTAGGGGACCACCCACGTCACCACATCTTTATTGTACTATACACGTCCC	81	1	GGGTGACCTAGGTCCCTGGGTCTCGTAATCGTCGGGGTCTTCGACTCGTTCCTCGGAGTAACACTCTTCCACTGGACTCCTCAGGATTAAT	IGKV2-24	46	0.365079365079365	IGKV2	IGKV2-24*01_1
IGKV2-24*01	ccctgcacatatcatgttatttctacaccactgcacccaccaggggatttgcatattgtcccccagggaggaccttcccttgcaagtctgagataaaagctcagcaccaaccttgacttaactaattaggactcctcaggtcaccttctcaca	atgaggctccttgctcagcttctggggctgctaatgctctgggtccctggatccagtggg	atgaggctccttgctcagcttctggggctgctaatgctctgggtccctg	gtgaggacagaagagagatgagggaggagaatggggtgggagggtgaactctgggggccccattgcctcccatgtgtgttctgtcctcatgttagatgtgtacgtcttgtactccaggatggggcttgtaacttttatatctgcgtgagtaaggcatgtgaggtttagatctgtaagaatgaggaagattccagaaggaacaaagaccagtgctccggtgaagactctaacagagaaagagggaatggtagaggaaacttctagcactcaaagcactctgctgtgctttgaaaatatgtttttattttgaaattatatattactagggtctgaatcaaattataaaaattgatttagcctgaaataaataacagaagaaaaattattttaaaattgtgc…	gatccagtggg	GGGTGACCTAGGTCCCTGGGTCTCGTAATCGTCGGGGTCTTCGACTCGTTCCTCGGAGTAACACTCTTCCACTGGACTCCTCAGGATTAATCAATTCAGTTCCAACCACGACTCGAAAATAGAGTCTGAACGTTCCCTTCCAGGAGGGACCCCCTGTTATACGTTTAGGGGACCACCCACGTCACCACATCTTTATTGTACTATACACGTCCC	4	2	GGGTGACCTAGGTCCCTGGGTCTCGTAATCGTCGGGGTCTTCGACTCGTTCCTCGGAGTAACACTCTTCCACTGGACTCCTCAGGATTAAA	IGKV2-24	6	0.0476190476190476	IGKV2	IGKV2-24*01_2	T91A
IGKV2-24*01	ccctgcacatatcatgttatttctacaccactgcacccaccaggggatttgcatattgtcccccagggaggaccttcccttgcaagtctgagataaaagctcagcaccaaccttgacttaactaattaggactcctcaggtcaccttctcaca	atgaggctccttgctcagcttctggggctgctaatgctctgggtccctggatccagtggg	atgaggctccttgctcagcttctggggctgctaatgctctgggtccctg	gtgaggacagaagagagatgagggaggagaatggggtgggagggtgaactctgggggccccattgcctcccatgtgtgttctgtcctcatgttagatgtgtacgtcttgtactccaggatggggcttgtaacttttatatctgcgtgagtaaggcatgtgaggtttagatctgtaagaatgaggaagattccagaaggaacaaagaccagtgctccggtgaagactctaacagagaaagagggaatggtagaggaaacttctagcactcaaagcactctgctgtgctttgaaaatatgtttttattttgaaattatatattactagggtctgaatcaaattataaaaattgatttagcctgaaataaataacagaagaaaaattattttaaaattgtgc…	gatccagtggg	GGGTGACCTAGGTCCCTGGGTCTCGTAATCGTCGGGGTCTTCGACTCGTTCCTCGGAGTAACACTCTTCCACTGGACTCCTCAGGATTAATCAATTCAGTTCCAACCACGACTCGAAAATAGAGTCTGAACGTTCCCTTCCAGGAGGGACCCCCTGTTATACGTTTAGGGGACCACCCACGTCACCACATCTTTATTGTACTATACACGTCCC	1	3	GGGTGACCTAGGTAAGGGAGAAAGAGACAATCTCAGAAGTGGCCTCGTGACCAGAAACAAGGAAGACCTTAGAAGGAGTAAGAATGTCTAG	IGKV2-24	3	0.0238095238095238	IGKV2	IGKV2-24*01_3	C14A,C15A,C16G,T17G,G19A,T21A,C22A,T23A,C24G,G25A,T26G,A28C,T29A,C30A,G31T,T32C,C33T,G34C,G35A,G37A,T38A,C39G,T41G,C42G,G43C,A44C,C45T,T46C,C47G,G48T,T49G,T50A,T53A,C54G,G55A,G56A,G58C,T59A,A61G,C62G,C64A,T65G,C66A,T67C,T68C,C69T,C70T,C72G,T73A,G74A,A76G,C77A,T78G,C79T,C80A,T81A,C82G,G84A,G85T,A86G,T88C,A89T,T91G
IGKV2-24*01	ccctgcacatatcatgttatttctacaccactgcacccaccaggggatttgcatattgtcccccagggaggaccttcccttgcaagtctgagataaaagctcagcaccaaccttgacttaactaattaggactcctcaggtcaccttctcaca	atgaggctccttgctcagcttctggggctgctaatgctctgggtccctggatccagtggg	atgaggctccttgctcagcttctggggctgctaatgctctgggtccctg	gtgaggacagaagagagatgagggaggagaatggggtgggagggtgaactctgggggccccattgcctcccatgtgtgttctgtcctcatgttagatgtgtacgtcttgtactccaggatggggcttgtaacttttatatctgcgtgagtaaggcatgtgaggtttagatctgtaagaatgaggaagattccagaaggaacaaagaccagtgctccggtgaagactctaacagagaaagagggaatggtagaggaaacttctagcactcaaagcactctgctgtgctttgaaaatatgtttttattttgaaattatatattactagggtctgaatcaaattataaaaattgatttagcctgaaataaataacagaagaaaaattattttaaaattgtgc…	gatccagtggg	GGGTGACCTAGGTCCCTGGGTCTCGTAATCGTCGGGGTCTTCGACTCGTTCCTCGGAGTAACACTCTTCCACTGGACTCCTCAGGATTAATCAATTCAGTTCCAACCACGACTCGAAAATAGAGTCTGAACGTTCCCTTCCAGGAGGGACCCCCTGTTATACGTTTAGGGGACCACCCACGTCACCACATCTTTATTGTACTATACACGTCCC	10	4	GGGTGACCTAGGTCCCTGGGTCTCGTAATCGTCGGGGTCTTCGACTCGTTCCTCGGAGTAACACTCTTCCACTGGACTCCTCAGGATTAAG	IGKV2-24	71	0.563492063492063	IGKV2	IGKV2-24*01_4	T91G
IGKV1D-43*01	gtgcaggtcgactctagaggatcccctgtgcccagcctgccttgccccctgctaatttgcatgttcccagagcacatcctcctaccctgaagacttattaatgcgctggtcacacttcatgcaggagtcagacccagtcaggacacagc	atggacatgagggtgcccgctcagcgcctggggctcctgctgctctggttcccaggtgccagatgt	atggacatgagggtgcccgctcagcgcctggggctcctgctgctctggttcccag	gtaaggaaggagaaccctagcagtttactcagcccagtgtgttccgtacagcctggctcttgagggaagttctcttacaacatgattaattgtatggacatttgtgtttatatttccaatctcag	gtgccagatgt	TGTAGACCGTGGACCCTTGGTCTCGTCGTCCTCGGGGTCCGCGACTCGCCCGTGGGAGTACAGGTACGACACAGGACTGACCCAGACTGAGGACGTACTTCACACTGGTCGCGTAATTATTCAGAAGTCCCATCCTCCTACACGAGACCCTTGTACGTTTAATCGTCCCCCGTTCCGTCCGACCCGTGTCCCCTAGGAGATCTCAGCTGGACGTG	1	1	TGTAGACCGTGGACCCTTGGTCTCGTCGTCCTCGGGGTCCGCGACTCGCCCGTGGGAGTACAGGTACGACACAGGACTGACCCAGACTGA	IGKV1D-43	61	1	IGKV1
IGKV3D-7*01	aaatgtgtatctggaagattaagttctaacagactcttcatttccatcgatccaataatgcacttagggagatgactgggcatattgaggacaggaagagagaaatgaaaacacagccttttatattgttcttaacagacttgtgccaaacattatacgggtgtatttaggtgattgaagagaagaaaggcacaggagtgaaattctgtgagcacaagggaggagttctacactcagactgagccaacagacttttctgacctgacaaccaaggtggcgcaggatgctcagtgcagagaggaagcaggtggtatctgcagctggaagcccagctcccaccccagctgctttgcatgtccctcccagctgccctaccttccagggcccatatcaatgcct…	atggaaccatggaagccccagcacagcttcttcttcctcctgctactctggctcccagataccaccgga	atggaaccatggaagccccagcacagcttcttcttcctcctgctactctggctcccag	gtgaggggaatatgaggtggttttgcacatcagtgaaaactccatcaggagttttctctgctcagcaagaaatataattaaaattcaaagtagatgaacaattttggctctactcaaagacagctggtttgatctagattacatgagtgcatttctgttttatttccaatctcag	ataccaccgga	AGGCCACCATAGACCCTCGGTCTCATCGTCCTCCTTCTTCTTCGACACGACCCCGAAGGTACCAAGGTAGACCCAGGATTGACTCGTCAAGGAGGGGTCCCGAGACTGGGTCCGTAACTATACCCGGGACCTTCCATCCCGTCGACCCTCCCTGTACGTTTCGTCGACCCCACCCTCGACCCGAAGGTCGACGTCTATGGTGGACGAAGGAGAGACGTGACTCGTAGGACGCGGTGGAACCAACAGTCCAGTCTTTTCAGACAACCGAGTCAGACTCACATCTTGAGGAGGGAACACGAGTGTCTTAAAGTGAGGACACGGAAAGAAGAGAAGTTAGTGGATTTATGTGGGCATATTACAAACCGTGTTCAGACAATTCTTGTTATATTTTCCGACACA…	1	1	AGGCCACCATAGACCCTCGGTCTCATCGTCCTCCTTCTTCTTCGACACGACCCCGAAGGTACCAAGGTAGACCCAGGATTGACTCGTCAAGGAGGGGTCCCGAGAG	IGKV3D-7	2	1	IGKV3		C106G
IGKV1-13*03	NA	NA	NA	NA	NA	NA	1	1	AGGCCACCATAGACCCTCGGTCTCATCGTCCTCCTTCTTCTTCGACACGACCCCGAAGGTACCAAGGTAGACCCAGGATTGACTCGTCAAGGAGGGGTCCCGAGAG	IGKV3D-7	2	1	IGKV3		C106G
IGKV1-13*02	ggatccacttcccctgctactgagctaggctgggacagttttgggcacattagatatgtgcgatataatgattgcaaatcatttccagtttcatctgtatcaaactgctttctccatgtacataggcatcatctctgtggatctgtagtaaattgcttgatcttatagtggtaagaacaatggcataacaccattaccgaatactgacatgtatatatagcatcatgtcaataaattttatttttgatttttttagaaaggaacaatgttaaactcacagaaatgttccaagtataggcaaagtaaccccttccctaaccgggatcatatgagagtcttttggagacctgataatcataccgtctaacattttattatatatttcctacaaacaagaat…	atggacatgagggtccccgctcagctcctggggcttctgctgctctggctcccaggtgccagatgt	atggacatgagggtccccgctcagctcctggggcttctgctgctctggctcccag	gtaaggaaggagaacactagcantttactcagcccagggggctcagtacagcctggctattcagggaaattctcttactacatgattaattgtgtggaccatttgtgtttatgcttccaatctcag	gtgccagatgt	TGTAGACCGTGGACCCTCGGTCTCGTCGTCTTCGGGGTCCTCGACTCGCCCCTGGGAGTACAGGTACGACACAGGACTCACCCAGACTGAGGACGTTCTTCACACTGGTCGGATAATTCTTCAGAAGTCCCGTCCTCCAACACAAGACCCTTATACGTTTACTCGTCTCCTACCCCGTCCGACCCGTGTCGACGTCCCGACCGAGTAGAGTCATTGAGTCGTGGTCAAGTYACAGGGGTCCACAGGGTCCATTCTGGTCCCATCGTGTTTAAACAGAGGTCTCTTACACAAAGATGACCCTTGATAAAATAATACTCTCTGTAAAAAATCAAAAAAAAACTGCTAAACTTTATAAGGAGTCCTCAACTACCTCATTACATAAAGTAACCACATACCCCT…	1	1	TGTAGACCGTGGACCCTCGGTCTCGTCGTCTTCGGGGTCCTCGACTCGCCCCTGGGAGTACAGGTACGACACAGGACTCACCCAGA	IGKV1E-13	34	1	IGKV1E
IGKV1D-13*02	NA	atgagggtccccgctcagctcctggggcttctgctgctctggctcccaggtgccagatgt	atgagggtccccgctcagctcctggggcttctgctgctctggctcccag	gtaaggaaggagaacactagcagtttactcagcccagggggctcagtacagcctggctattcagggaaattctcttactacatgattaattgtgtggaccatttgtgtttatgcttccaatctcag	gtgccagatgt	TGTAGACCGTGGACCCTCGGTCTCGTCGTCTTCGGGGTCCTCGACTCGCCCCTGGGAGTANA	1	1	TGTAGACCGTGGACCCTCGGTCTCGTCGTCTTCGGGGTCCTCGACTCGCCCCTGGGAGTACAGGTACGACACAGGACTCACCCAGA	IGKV1E-13	34	1	IGKV1E
IGKV5-2*01	ctgcagaataatgagtcttgttgcagaaatgcaaagaaaaagaaagatgataaatgcacacccaggaggttacgttaattttaaccttctgagtgtgcacagctgtgaagataaaactatgcacagctcatgggttaggtttcacacagtctgccatttaaacactccctatgtcaccatcatgtaccatataatttgcatatttgtcctttatataaccctataatatgtttgtggccataaaatctggtgctgtcaaactgattaggaactgactaccacctgcaggtcagggccaaggtt	atggggtcccaggttcacctcctcagcttcctcctcctttggatctctgataccagggca	atggggtcccaggttcacctcctcagcttcctcctcctttggatctctg	gtaagagaaacacttcctctcctctgtgccaccaagtcccctgcatatccacaaaaataatatattttcataaggaattgattttcctcattctctgcaaatatgatgcatttgatttatgttttttactttgctccataatcag	ataccagggca	ACGGGACCATAGTCTCTAGGTTTCCTCCTCCTTCGACTCCTCCACTTGGACCCTGGGGTATTGGAACCGGGACTGGACGTCCACCATCAGTCAAGGATTAGTCAAACTGTCGTGGTCTAAAATACCGGTGTTTGTATAATATCCCAATATATTTCCTGTTTATACGTTTAATATACCATGTACTACCACTGTATCCCTCACAAATTTACCGTCTGACACACTTTGGATTGGGTACTCGACACGTATCAAAATAGAAGTGTCGACACGTGTGAGTCTTCCAATTTTAATTGCATTGGAGGACCCACACGTAAATAGTAGAAAGAAAAAGAAACGTAAAGACGTTGTTCTGAGTAATAAGACGTC	1	1	ACGGGACCATAGTCTCTAGGTTTCCTCCTCCTTCGACTCCTCCACTTGGACCCTGGGGTATTGGAACCGGGACTGGACGTCCACCATCAGTCAAGGATTAGTCAAACTGTCGG	IGKV5-2	4	0.129032258064516	IGKV5	IGKV5-2*01_1	T113G
IGKV5-2*01	ctgcagaataatgagtcttgttgcagaaatgcaaagaaaaagaaagatgataaatgcacacccaggaggttacgttaattttaaccttctgagtgtgcacagctgtgaagataaaactatgcacagctcatgggttaggtttcacacagtctgccatttaaacactccctatgtcaccatcatgtaccatataatttgcatatttgtcctttatataaccctataatatgtttgtggccataaaatctggtgctgtcaaactgattaggaactgactaccacctgcaggtcagggccaaggtt	atggggtcccaggttcacctcctcagcttcctcctcctttggatctctgataccagggca	atggggtcccaggttcacctcctcagcttcctcctcctttggatctctg	gtaagagaaacacttcctctcctctgtgccaccaagtcccctgcatatccacaaaaataatatattttcataaggaattgattttcctcattctctgcaaatatgatgcatttgatttatgttttttactttgctccataatcag	ataccagggca	ACGGGACCATAGTCTCTAGGTTTCCTCCTCCTTCGACTCCTCCACTTGGACCCTGGGGTATTGGAACCGGGACTGGACGTCCACCATCAGTCAAGGATTAGTCAAACTGTCGTGGTCTAAAATACCGGTGTTTGTATAATATCCCAATATATTTCCTGTTTATACGTTTAATATACCATGTACTACCACTGTATCCCTCACAAATTTACCGTCTGACACACTTTGGATTGGGTACTCGACACGTATCAAAATAGAAGTGTCGACACGTGTGAGTCTTCCAATTTTAATTGCATTGGAGGACCCACACGTAAATAGTAGAAAGAAAAAGAAACGTAAAGACGTTGTTCTGAGTAATAAGACGTC	5	2	ACGGGACCATAGTCTCTAGGTTTCCTCCTCCTTCGACTCCTCCACTTGGACCCTGGGGTATTGGAACCGGGACTGGACGTCCACCATCAGTCAAGGATTAGTCAAACTGTCGT	IGKV5-2	27	0.870967741935484	IGKV5	IGKV5-2*01_2
IGKV5-2*01	ctgcagaataatgagtcttgttgcagaaatgcaaagaaaaagaaagatgataaatgcacacccaggaggttacgttaattttaaccttctgagtgtgcacagctgtgaagataaaactatgcacagctcatgggttaggtttcacacagtctgccatttaaacactccctatgtcaccatcatgtaccatataatttgcatatttgtcctttatataaccctataatatgtttgtggccataaaatctggtgctgtcaaactgattaggaactgactaccacctgcaggtcagggccaaggtt	atggggtcccaggttcacctcctcagcttcctcctcctttggatctctgataccagggca	atggggtcccaggttcacctcctcagcttcctcctcctttggatctctg	gtaagagaaacacttcctctcctctgtgccaccaagtcccctgcatatccacaaaaataatatattttcataaggaattgattttcctcattctctgcaaatatgatgcatttgatttatgttttttactttgctccataatcag	ataccagggca	ACGGGACCATAGTCTCTAGGTTTCCTCCTCCTTCGACTCCTCCACTTGGACCCTGGGGTATTGGAACCGGGACTGGACGTCCACCATCAGTCAAGGATTAGTCAAACTGTCGTGGTCTAAAATACCGGTGTTTGTATAATATCCCAATATATTTCCTGTTTATACGTTTAATATACCATGTACTACCACTGTATCCCTCACAAATTTACCGTCTGACACACTTTGGATTGGGTACTCGACACGTATCAAAATAGAAGTGTCGACACGTGTGAGTCTTCCAATTTTAATTGCATTGGAGGACCCACACGTAAATAGTAGAAAGAAAAAGAAACGTAAAGACGTTGTTCTGAGTAATAAGACGTC	1	1	ACGGGACCATAGTCTCTAGGTTTCCTCCTCCTTCGACTCCTCCACTTGGACCCTGGGGTATTGGAACCGGGACTGGACGTCCACCATCAGTCAAGGATTAGTCAAACTGTCGG	IGKV5-2	2	0.5	IGKV5	IGKV5-2*01_C214T_1	T113G
IGKV5-2*01	ctgcagaataatgagtcttgttgcagaaatgcaaagaaaaagaaagatgataaatgcacacccaggaggttacgttaattttaaccttctgagtgtgcacagctgtgaagataaaactatgcacagctcatgggttaggtttcacacagtctgccatttaaacactccctatgtcaccatcatgtaccatataatttgcatatttgtcctttatataaccctataatatgtttgtggccataaaatctggtgctgtcaaactgattaggaactgactaccacctgcaggtcagggccaaggtt	atggggtcccaggttcacctcctcagcttcctcctcctttggatctctgataccagggca	atggggtcccaggttcacctcctcagcttcctcctcctttggatctctg	gtaagagaaacacttcctctcctctgtgccaccaagtcccctgcatatccacaaaaataatatattttcataaggaattgattttcctcattctctgcaaatatgatgcatttgatttatgttttttactttgctccataatcag	ataccagggca	ACGGGACCATAGTCTCTAGGTTTCCTCCTCCTTCGACTCCTCCACTTGGACCCTGGGGTATTGGAACCGGGACTGGACGTCCACCATCAGTCAAGGATTAGTCAAACTGTCGTGGTCTAAAATACCGGTGTTTGTATAATATCCCAATATATTTCCTGTTTATACGTTTAATATACCATGTACTACCACTGTATCCCTCACAAATTTACCGTCTGACACACTTTGGATTGGGTACTCGACACGTATCAAAATAGAAGTGTCGACACGTGTGAGTCTTCCAATTTTAATTGCATTGGAGGACCCACACGTAAATAGTAGAAAGAAAAAGAAACGTAAAGACGTTGTTCTGAGTAATAAGACGTC	3	2	ACGGGACCATAGTCTCTAGGTTTCCTCCTCCTTCGACTCCTCCACTTGGACCCTGGGGTATTGGAACCGGGACTGGACGTCCACCATCAGTCAAGGATTAGTCAAACTGTCGT	IGKV5-2	2	0.5	IGKV5	IGKV5-2*01_C214T_2
IGKV2D-30*01	aatctcggtggagaatatatagtaaaactttattcggttgcactttttaacatttctgtcttttactttgtgtgtgttttatttaaatttttaaaaaattgaaagggccaaatctgaactcttttaaacaaaaatgaacaaaaacataagaattagtaaatatttgtggaaacatggccttattaacaagaagtataaaatgtgcctgggaaagtgctatgaaacaagaaatctgttagggaagacagaaggaaatacttaaatttctcccacatagacagcatagattatatgcctactcatttccctccaaacagagaagatatttaagtcattttgctcacaacagaggctcctaccctccccttggctctttccaccccactacacccaccaggt…	atgaggctccctgctcagctcctggggctgctaatgctctgggtcccaggatccagtggg	atgaggctccctgctcagctcctggggctgctaatgctctgggtcccag	gtaagggtagaagggagatgagggaggagaatggcatggaacggtgagttctggggccccactgcctctaacaacagtgatctctgggggtctcactacactcctatgtgtgttcctttcctgtattggacatgcacatgttgtcctccagaatggggcatgtgatgatcagatctgtgagagtcaggaagattcaagaagaaacaaggatctgtgctctggggaagactgacacagaaaggggatggtgtggggtcttctggagacccctttgagccttggatcccttgagttccattttgaaactgtatatttttgaaatatgaacaaatacatatatagcctgagataaacaacaaatcaaaatttatgaaaattacacataaactttatacataa…	gatccagtggg	GGGTGACCTAGGACCCTGGGTCTCGTAATCGTCGGGGTCCTCGACTCGTCCCTCGGAGTAACACTCTTCCACTTGACTCCTCAGGACTAGTCAGTTCCGTTCCAATCTCGACTCGAAAATAGAGTCTGAGTGTTCCTTTCAGAAGTGGTTCCCTATTATACGTTTAGTGGACCACCCACATCACCCCACCTTTCTCGGTTCCCCTCCCATCCTCGGAGACAACACTCGTTTTACTGAATTTATAGAAGAGACAAACCTCCCTTTACTCATCCGTATATTAGATACGACAGATACACCCTCTTTAAATTCATAAAGGAAGACAGAAGGGATTGTCTAAAGAACAAAGTATCGTGAAAGGGTCCGTGTAAAATATGAAGAACAATTATTCCGGTACAAAGG…	1	1	GGGTGACCTAGGACCCTGGGTCTCGTAATCGTCGGGGTCCTCGACTCGTCCCTCGGAGTAACACTCTTCCACTTGACTCCTCAGGACTAGG	IGKV2D-30	62	0.925373134328358	IGKV2	IGKV2D-30*01_1	T91G
IGKV2D-30*01	aatctcggtggagaatatatagtaaaactttattcggttgcactttttaacatttctgtcttttactttgtgtgtgttttatttaaatttttaaaaaattgaaagggccaaatctgaactcttttaaacaaaaatgaacaaaaacataagaattagtaaatatttgtggaaacatggccttattaacaagaagtataaaatgtgcctgggaaagtgctatgaaacaagaaatctgttagggaagacagaaggaaatacttaaatttctcccacatagacagcatagattatatgcctactcatttccctccaaacagagaagatatttaagtcattttgctcacaacagaggctcctaccctccccttggctctttccaccccactacacccaccaggt…	atgaggctccctgctcagctcctggggctgctaatgctctgggtcccaggatccagtggg	atgaggctccctgctcagctcctggggctgctaatgctctgggtcccag	gtaagggtagaagggagatgagggaggagaatggcatggaacggtgagttctggggccccactgcctctaacaacagtgatctctgggggtctcactacactcctatgtgtgttcctttcctgtattggacatgcacatgttgtcctccagaatggggcatgtgatgatcagatctgtgagagtcaggaagattcaagaagaaacaaggatctgtgctctggggaagactgacacagaaaggggatggtgtggggtcttctggagacccctttgagccttggatcccttgagttccattttgaaactgtatatttttgaaatatgaacaaatacatatatagcctgagataaacaacaaatcaaaatttatgaaaattacacataaactttatacataa…	gatccagtggg	GGGTGACCTAGGACCCTGGGTCTCGTAATCGTCGGGGTCCTCGACTCGTCCCTCGGAGTAACACTCTTCCACTTGACTCCTCAGGACTAGTCAGTTCCGTTCCAATCTCGACTCGAAAATAGAGTCTGAGTGTTCCTTTCAGAAGTGGTTCCCTATTATACGTTTAGTGGACCACCCACATCACCCCACCTTTCTCGGTTCCCCTCCCATCCTCGGAGACAACACTCGTTTTACTGAATTTATAGAAGAGACAAACCTCCCTTTACTCATCCGTATATTAGATACGACAGATACACCCTCTTTAAATTCATAAAGGAAGACAGAAGGGATTGTCTAAAGAACAAAGTATCGTGAAAGGGTCCGTGTAAAATATGAAGAACAATTATTCCGGTACAAAGG…	63	2	GGGTGACCTAGGACCCTGGGTCTCGTAATCGTCGGGGTCCTCGACTCGTCCCTCGGAGTAACACTCTTCCACTTGACTCCTCAGGACTAGT	IGKV2D-30	5	0.0746268656716418	IGKV2	IGKV2D-30*01_2
IGKV3D-11*02	NA	atggaagccccagcgcagcttctcttcctcctgctactctggctcccagataccaccgga	atggaagccccagcgcagcttctcttcctcctgctactctggctcccag	gtgaggggaatatgaggtggttttgcacatcagtgaaaactcctgccacctctgctcagcaagaaatataattaaaattcaaaatagatcaacaattttggctctactcaaagacagtgggtttgattttgattacatgagtgcatttctgttttatttccaatttcag	ataccaccgga	AGGCCACCATAGACCCTCGGTCTCATCGTCCTCCTTCTCTTCGACGCGACCCCGAAGGTANA	1	1	AGGCCACCATAGACCCTCGGTCTCATCGTCCTCCTTCTCTTCGACGCGACCCCGAAGGTACCAAGGCAGACCCAGGATTGACTCGTCAAGGAG	IGKV3D-11	8	1	IGKV3		A62C
IGKV3D-11*01	ctgccctaccttccagagcccatatcaatgcctgggtcagagctctggggaggaactgctcagttaggacccagacggaacc	atggaagccccagcgcagcttctcttcctcctgctactctggctcacagataccaccgga	atggaagccccagcgcagcttctcttcctcctgctactctggctcacag	gtgaggggaatatgaggtgtctttgcacatcagtgaaaactcctgccacctctgctcagcaagaaatataattaaaattcaaaatagatcaacaattttggctctactcaaagacagtgggtttgattttgattacatgagtgcatttctgttttatttccaatttcag	ataccaccgga	AGGCCACCATAGACACTCGGTCTCATCGTCCTCCTTCTCTTCGACGCGACCCCGAAGGTACCAAGGCAGACCCAGGATTGACTCGTCAAGGAGGGGTCTCGAGACTGGGTCCGTAACTATACCCGAGACCTTCCATCCCGTC	1	1	AGGCCACCATAGACCCTCGGTCTCATCGTCCTCCTTCTCTTCGACGCGACCCCGAAGGTACCAAGGCAGACCCAGGATTGACTCGTCAAGGAG	IGKV3D-11	17	1	IGKV3		A15C
IGKV3D-11*02	NA	atggaagccccagcgcagcttctcttcctcctgctactctggctcccagataccaccgga	atggaagccccagcgcagcttctcttcctcctgctactctggctcccag	gtgaggggaatatgaggtggttttgcacatcagtgaaaactcctgccacctctgctcagcaagaaatataattaaaattcaaaatagatcaacaattttggctctactcaaagacagtgggtttgattttgattacatgagtgcatttctgttttatttccaatttcag	ataccaccgga	AGGCCACCATAGACCCTCGGTCTCATCGTCCTCCTTCTCTTCGACGCGACCCCGAAGGTANA	1	1	AGGCCACCATAGACCCTCGGTCTCATCGTCCTCCTTCTCTTCGACGCGACCCCGAAGGTACCAAGGCAGACCCAGGATTGACTCGTCAAGGAG	IGKV3D-11	1	1	IGKV3		A62C
IGKV2D-26*03	NA	atgaggctccctgctcagctcttggggctgctaatgctctgggtccctggatccagtgca	atgaggctccctgctcagctcttggggctgctaatgctctgggtccctg	gtaaggacagaaggagatgagggaggagaatggggtgggaaggtaagcctggggaccccactgccttccatgtgtgttctgccctgcccatgtgttagatgtacaggtcttgttctccaggatggggaatgtgaggtttaaatctgtgagagtgaggacgattcaaaaagaagcaaggacctgtgtgctctggtgaatatcgtcacacagagaaagggaggtggtgtaggtgacttctagaatcccctttgcagcttgcaaatttggaatatgtttagtgtataaatacaaacaacaaaaaattatatagcctgaaataaaaaatgaaaatttatgataaatgacacatgatatttgtacatatccttccacttctttctatctattttag	gatccagtgca	ACGTGACCTAGGTCCCTGGGTCTCGTAATCGTCGGGGTTCTCGACTCGTCCCTCGGAGTANA	1	1	ACGTGACCTAGGTCCCTGGGTCTCGTAATCGTCGGGGTTCTCGACTCGTCCCTCGGAGTATCACTCTTCCACTTGACTCCTCAGGACTAGTCAG	IGKV2D-26	16	1	IGKV2		A62C
IGKV2-29*02	cccttcaccccccacccaatggctctttccacaccactgcacccaccaggtgatttgcatattgtcccctagggaggaccttcccttgtgagcctgagataaaagctcagctctaaccttgccttgactgatcaggacttctcagttcatcttctcacc	atgaggctccctgctcagctcctggggctgctaatgctctggatccctggatccagtgcg	atgaggctccctgctcagctcctggggctgctaatgctctggatccctg	gtaaggatggaaggagatgagggaggaggagggggtgggaggctgagctctggcggccccactgattcccgtgtttattctaaccatgtgttaaaggaatatgccctatgctccagggagaggaattcatattttgccctgatgatgatttgaaaactcctaaaagcagtgctctgaataatatcttgagaaatgaaagaactcttgtgcctatttaataaagggttcatttaaaattttgtttttatgatatgaatacaaatttgtaaaaataaaagattagccataaatcaatatcataaggcaaatctcaaaagttgttcattatgctttcacataaccttgcacttctctctcataatttcag	gatccagtgcg	GCGTGACCTAGGTCCCTAGGTCTCGTAATCGTCGGGGTCCTCGACTCGTCCCTCGGAGTACCACTCTTCTACTTGACTCTTCAGGACTAGTCAGTTCCGTTCCAATCTCGACTCGAAAATAGAGTCCGAGTGTTCCCTTCCAGGAGGGATCCCCTGTTATACGTTTAGTGGACCACCCACGTCACCACACCTTTCTCGGTAACCCACCCCCCACTTCCC	16	1	GCGTGACCTAGGTCCCTAGGTCTCGTAATCGTCGGGGTCCTCGACTCGTCCCTCGGAGTACCACTCTTCTACTTGACTCTTCAGGACTAGT	IGKV2-29	10	0.4	IGKV2	IGKV2-29*02_1
IGKV2-29*02	cccttcaccccccacccaatggctctttccacaccactgcacccaccaggtgatttgcatattgtcccctagggaggaccttcccttgtgagcctgagataaaagctcagctctaaccttgccttgactgatcaggacttctcagttcatcttctcacc	atgaggctccctgctcagctcctggggctgctaatgctctggatccctggatccagtgcg	atgaggctccctgctcagctcctggggctgctaatgctctggatccctg	gtaaggatggaaggagatgagggaggaggagggggtgggaggctgagctctggcggccccactgattcccgtgtttattctaaccatgtgttaaaggaatatgccctatgctccagggagaggaattcatattttgccctgatgatgatttgaaaactcctaaaagcagtgctctgaataatatcttgagaaatgaaagaactcttgtgcctatttaataaagggttcatttaaaattttgtttttatgatatgaatacaaatttgtaaaaataaaagattagccataaatcaatatcataaggcaaatctcaaaagttgttcattatgctttcacataaccttgcacttctctctcataatttcag	gatccagtgcg	GCGTGACCTAGGTCCCTAGGTCTCGTAATCGTCGGGGTCCTCGACTCGTCCCTCGGAGTACCACTCTTCTACTTGACTCTTCAGGACTAGTCAGTTCCGTTCCAATCTCGACTCGAAAATAGAGTCCGAGTGTTCCCTTCCAGGAGGGATCCCCTGTTATACGTTTAGTGGACCACCCACGTCACCACACCTTTCTCGGTAACCCACCCCCCACTTCCC	1	2	GCGTGACCTAGGTCCCTAGGTCTCGTAATCGTCGGGGTCCTCGACTCGTCCCTCGGAGTACCACTCTTCTACTTGACTCTTCAGGACTAGA	IGKV2-29	2	0.08	IGKV2	IGKV2-29*02_2	T91A
IGKV2-29*02	cccttcaccccccacccaatggctctttccacaccactgcacccaccaggtgatttgcatattgtcccctagggaggaccttcccttgtgagcctgagataaaagctcagctctaaccttgccttgactgatcaggacttctcagttcatcttctcacc	atgaggctccctgctcagctcctggggctgctaatgctctggatccctggatccagtgcg	atgaggctccctgctcagctcctggggctgctaatgctctggatccctg	gtaaggatggaaggagatgagggaggaggagggggtgggaggctgagctctggcggccccactgattcccgtgtttattctaaccatgtgttaaaggaatatgccctatgctccagggagaggaattcatattttgccctgatgatgatttgaaaactcctaaaagcagtgctctgaataatatcttgagaaatgaaagaactcttgtgcctatttaataaagggttcatttaaaattttgtttttatgatatgaatacaaatttgtaaaaataaaagattagccataaatcaatatcataaggcaaatctcaaaagttgttcattatgctttcacataaccttgcacttctctctcataatttcag	gatccagtgcg	GCGTGACCTAGGTCCCTAGGTCTCGTAATCGTCGGGGTCCTCGACTCGTCCCTCGGAGTACCACTCTTCTACTTGACTCTTCAGGACTAGTCAGTTCCGTTCCAATCTCGACTCGAAAATAGAGTCCGAGTGTTCCCTTCCAGGAGGGATCCCCTGTTATACGTTTAGTGGACCACCCACGTCACCACACCTTTCTCGGTAACCCACCCCCCACTTCCC	3	3	GCGTGACCTAGGTCCCTAGGTCTCGTAATCGTCGGGGTCCTCGACTCGTCCCTCGGAGTACCACTCTTCTACTTGACTCTTCAGGACTAGG	IGKV2-29	13	0.52	IGKV2	IGKV2-29*02_3	T91G
IGKV1-NL1*01	ccagtgctgagttactgagatgaaccagcccttcagctgtgcccagcatgccctgccccctgctcatttgcatgttcctacagcacatcctcttgccctgaacacttattaataggctggccacactccgtgcatgagtcagaccctgtcaggacacagc	atggacatgagggtccccgctcagctcctggggctcctgctgctctggctcccaggtaccagatgt	atggacatgagggtccccgctcagctcctggggctcctgctgctctggctcccag	gtaaggatggagaacactaggaatttactcagccagtgtgctcagtactgtctgcctatttagggaagttaccttactacatgattaattgtgtagacatttgtttttatgtttccaatctcag	gtaccagatgt	TGTAGACCATGGACCCTCGGTCTCGTCGTCCTCGGGGTCCTCGACTCGCCCCTGGGAGTACAGGTACGACACAGGACTGTCCCAGACTGAGTACGTGCCTCACACCGGTCGGATAATTATTCACAAGTCCCGTTCTCCTACACGACATCCTTGTACGTTTACTCGTCCCCCGTCCCGTACGACCCGTGTCGACTTCCCGACCAAGTAGAGTCATTGAGTCGTGACC	1	1	TGTAGACCATGGACCCTCGGTCTCGTCGTCCTCGGGGTCCTCGACTCGCCCCTGGGAGTACAGGTACGACACAGGACTGTCCCAGAC	IGKV1-NL1	18	0.6	IGKV1	IGKV1-NL1*01_1
IGKV1-NL1*01	ccagtgctgagttactgagatgaaccagcccttcagctgtgcccagcatgccctgccccctgctcatttgcatgttcctacagcacatcctcttgccctgaacacttattaataggctggccacactccgtgcatgagtcagaccctgtcaggacacagc	atggacatgagggtccccgctcagctcctggggctcctgctgctctggctcccaggtaccagatgt	atggacatgagggtccccgctcagctcctggggctcctgctgctctggctcccag	gtaaggatggagaacactaggaatttactcagccagtgtgctcagtactgtctgcctatttagggaagttaccttactacatgattaattgtgtagacatttgtttttatgtttccaatctcag	gtaccagatgt	TGTAGACCATGGACCCTCGGTCTCGTCGTCCTCGGGGTCCTCGACTCGCCCCTGGGAGTACAGGTACGACACAGGACTGTCCCAGACTGAGTACGTGCCTCACACCGGTCGGATAATTATTCACAAGTCCCGTTCTCCTACACGACATCCTTGTACGTTTACTCGTCCCCCGTCCCGTACGACCCGTGTCGACTTCCCGACCAAGTAGAGTCATTGAGTCGTGACC	19	2	TGTAGACCATGGACCCTCGGTCTCGTCGTCCTCGGGGTCCTCGACTCGCCCCTGGGAGTACAGGTACGACACAGGACTGTCCCAGAG	IGKV1-NL1	12	0.4	IGKV1	IGKV1-NL1*01_2	C87G
IGLV3-1*01	ctaagaagaatttcacccactgatctcacaccccactgatcaggcctgagtcacatggtcaatcccagctgagcaggacctgggaatcacaggcaccagtcttttcggtgaatatagaagacagtgctcaggtggaaggtgacagggactgtctgctgggtctgcaaacccagttttcccgcacagccaaaccagcacgatgaacaactcacttcaagaaggctgtgtcttgttcctgctgaattcaccgcatggaacgtgtcccagaccacagtgggtctggattaacatttgatgggtggatgttcttctgtctctgactttggtgcaggagtcaccactgtacgctggtcctgcatccacagcggggaccagtaagagccagttcctgagtcctgt…	atggcatggatccctctcttcctcggcgtccttgcttactgcacaggatccgtggcc	atggcatggatccctctcttcctcggcgtccttgcttactgcacag	gtgctgcccctagggtcctagccactggtccagtcccagggctctgggtccagcctggccctgactctgagctcagcagggcccccacctgtggtggcaggatgctcatgaccctgctgcaggtggatgggctcggcggggctgaaatccccccacacagtgctcatgtgctcacactgccttagggctctttcatccctggatctgtgtccaggccaggcacgtgggaagatttacttggagttcagctcctcagtttcaagccttttctctcccgttttctctcctgtag	gatccgtggcc	CCGGTGCCTAGGACACGTCATTCGTTCCTGCGGCTCCTTCTCTCCCTAGGTACGGTACCGACTCCGTGGAGGCTACGACGAAGGACTCCGGGTCCGACCCGTCCAAGAAGGTCCGGAGAGAATAGGGGAACGACCTTTCTCGCCGGGCACTACGTTTAGTCGTCAGTCCCCGACGACGTCCTCCTCGACACACCAAAGGTCTCTTCCGAGTCGGGTTCCCTGTCTCTCTCTCCCCCGGGGATTTCTGGGTGGGAGTCGTGTGTCTTAAGAGTAAGAGGAAGACCAGGGTAGTAGACCCAACTGTAGCAGTGACATCCAACACAATACCGGAGTGAGGACTCGACTAGACGGTACGTCTTGAGACTCTCCTTAAGAAACACGCAAAAGGTCCATCATACT…	1	1	CCGGTGCCTAGGACACGTCATTCGTTCCTGCGGCTCCTTCTCTCCCTAGGTACGGTACCGACTCCGTGGAGGCTACGACGAAGGACTCCGGGG	IGLV3-1	94	0.433179723502304	IGLV3	IGLV3-1*01_1	T93G
IGLV3-1*01	ctaagaagaatttcacccactgatctcacaccccactgatcaggcctgagtcacatggtcaatcccagctgagcaggacctgggaatcacaggcaccagtcttttcggtgaatatagaagacagtgctcaggtggaaggtgacagggactgtctgctgggtctgcaaacccagttttcccgcacagccaaaccagcacgatgaacaactcacttcaagaaggctgtgtcttgttcctgctgaattcaccgcatggaacgtgtcccagaccacagtgggtctggattaacatttgatgggtggatgttcttctgtctctgactttggtgcaggagtcaccactgtacgctggtcctgcatccacagcggggaccagtaagagccagttcctgagtcctgt…	atggcatggatccctctcttcctcggcgtccttgcttactgcacaggatccgtggcc	atggcatggatccctctcttcctcggcgtccttgcttactgcacag	gtgctgcccctagggtcctagccactggtccagtcccagggctctgggtccagcctggccctgactctgagctcagcagggcccccacctgtggtggcaggatgctcatgaccctgctgcaggtggatgggctcggcggggctgaaatccccccacacagtgctcatgtgctcacactgccttagggctctttcatccctggatctgtgtccaggccaggcacgtgggaagatttacttggagttcagctcctcagtttcaagccttttctctcccgttttctctcctgtag	gatccgtggcc	CCGGTGCCTAGGACACGTCATTCGTTCCTGCGGCTCCTTCTCTCCCTAGGTACGGTACCGACTCCGTGGAGGCTACGACGAAGGACTCCGGGTCCGACCCGTCCAAGAAGGTCCGGAGAGAATAGGGGAACGACCTTTCTCGCCGGGCACTACGTTTAGTCGTCAGTCCCCGACGACGTCCTCCTCGACACACCAAAGGTCTCTTCCGAGTCGGGTTCCCTGTCTCTCTCTCCCCCGGGGATTTCTGGGTGGGAGTCGTGTGTCTTAAGAGTAAGAGGAAGACCAGGGTAGTAGACCCAACTGTAGCAGTGACATCCAACACAATACCGGAGTGAGGACTCGACTAGACGGTACGTCTTGAGACTCTCCTTAAGAAACACGCAAAAGGTCCATCATACT…	95	2	CCGGTGCCTAGGACACGTCATTCGTTCCTGCGGCTCCTTCTCTCCCTAGGTACGGTACCGACTCCGTGGAGGCTACGACGAAGGACTCCGGGT	IGLV3-1	97	0.447004608294931	IGLV3	IGLV3-1*01_2
IGLV3-1*01	ctaagaagaatttcacccactgatctcacaccccactgatcaggcctgagtcacatggtcaatcccagctgagcaggacctgggaatcacaggcaccagtcttttcggtgaatatagaagacagtgctcaggtggaaggtgacagggactgtctgctgggtctgcaaacccagttttcccgcacagccaaaccagcacgatgaacaactcacttcaagaaggctgtgtcttgttcctgctgaattcaccgcatggaacgtgtcccagaccacagtgggtctggattaacatttgatgggtggatgttcttctgtctctgactttggtgcaggagtcaccactgtacgctggtcctgcatccacagcggggaccagtaagagccagttcctgagtcctgt…	atggcatggatccctctcttcctcggcgtccttgcttactgcacaggatccgtggcc	atggcatggatccctctcttcctcggcgtccttgcttactgcacag	gtgctgcccctagggtcctagccactggtccagtcccagggctctgggtccagcctggccctgactctgagctcagcagggcccccacctgtggtggcaggatgctcatgaccctgctgcaggtggatgggctcggcggggctgaaatccccccacacagtgctcatgtgctcacactgccttagggctctttcatccctggatctgtgtccaggccaggcacgtgggaagatttacttggagttcagctcctcagtttcaagccttttctctcccgttttctctcctgtag	gatccgtggcc	CCGGTGCCTAGGACACGTCATTCGTTCCTGCGGCTCCTTCTCTCCCTAGGTACGGTACCGACTCCGTGGAGGCTACGACGAAGGACTCCGGGTCCGACCCGTCCAAGAAGGTCCGGAGAGAATAGGGGAACGACCTTTCTCGCCGGGCACTACGTTTAGTCGTCAGTCCCCGACGACGTCCTCCTCGACACACCAAAGGTCTCTTCCGAGTCGGGTTCCCTGTCTCTCTCTCCCCCGGGGATTTCTGGGTGGGAGTCGTGTGTCTTAAGAGTAAGAGGAAGACCAGGGTAGTAGACCCAACTGTAGCAGTGACATCCAACACAATACCGGAGTGAGGACTCGACTAGACGGTACGTCTTGAGACTCTCCTTAAGAAACACGCAAAAGGTCCATCATACT…	192	3	CCGGTGCCTTGGACACGTCATTCGTTCCTGCGGCTCCTTCTCTCCCTAGGTACGGTACCGACTCCGTGGAGGCTACGACGAAGGACTCCGGGG	IGLV3-1	10	0.0460829493087558	IGLV3	IGLV3-1*01_3	A10T,T93G
IGLV3-1*01	ctaagaagaatttcacccactgatctcacaccccactgatcaggcctgagtcacatggtcaatcccagctgagcaggacctgggaatcacaggcaccagtcttttcggtgaatatagaagacagtgctcaggtggaaggtgacagggactgtctgctgggtctgcaaacccagttttcccgcacagccaaaccagcacgatgaacaactcacttcaagaaggctgtgtcttgttcctgctgaattcaccgcatggaacgtgtcccagaccacagtgggtctggattaacatttgatgggtggatgttcttctgtctctgactttggtgcaggagtcaccactgtacgctggtcctgcatccacagcggggaccagtaagagccagttcctgagtcctgt…	atggcatggatccctctcttcctcggcgtccttgcttactgcacaggatccgtggcc	atggcatggatccctctcttcctcggcgtccttgcttactgcacag	gtgctgcccctagggtcctagccactggtccagtcccagggctctgggtccagcctggccctgactctgagctcagcagggcccccacctgtggtggcaggatgctcatgaccctgctgcaggtggatgggctcggcggggctgaaatccccccacacagtgctcatgtgctcacactgccttagggctctttcatccctggatctgtgtccaggccaggcacgtgggaagatttacttggagttcagctcctcagtttcaagccttttctctcccgttttctctcctgtag	gatccgtggcc	CCGGTGCCTAGGACACGTCATTCGTTCCTGCGGCTCCTTCTCTCCCTAGGTACGGTACCGACTCCGTGGAGGCTACGACGAAGGACTCCGGGTCCGACCCGTCCAAGAAGGTCCGGAGAGAATAGGGGAACGACCTTTCTCGCCGGGCACTACGTTTAGTCGTCAGTCCCCGACGACGTCCTCCTCGACACACCAAAGGTCTCTTCCGAGTCGGGTTCCCTGTCTCTCTCTCCCCCGGGGATTTCTGGGTGGGAGTCGTGTGTCTTAAGAGTAAGAGGAAGACCAGGGTAGTAGACCCAACTGTAGCAGTGACATCCAACACAATACCGGAGTGAGGACTCGACTAGACGGTACGTCTTGAGACTCTCCTTAAGAAACACGCAAAAGGTCCATCATACT…	202	4	CCGGTGCCTTGGACACGTCATTCGTTCCTGCGGCTCCTTCTCTCCCTAGGTACGGTACCGACTCCGTGGAGGCTACGACGAAGGACTCCGGGT	IGLV3-1	16	0.0737327188940092	IGLV3	IGLV3-1*01_4	A10T
IGLV3-19*01	NA	atggcctggacccctctctggctcactctcctcactctttgcataggttctgtggtt	atggcctggacccctctctggctcactctcctcactctttgcatag	gtgctgcctcccaggctcaacccatatatcatgctagctgtgccaacctggccctgagcttcggctcaacacagggagtagtgtagggtgtgggactctaggcgtgaaacccttatcctcacctcttctgtcctcttttgcag	gttctgtggtt	TTGGTGTCTTGGATACGTTTCTCACTCCTCTCACTCGGTCTCTCCCCAGGTCCGGTANA	1	1	TTGGTGTCTTGGATACGTTTCTCACTCCTCTCACTCGGTCTCTCCCCAGGTCCGGTACCACCTCTGTGGGGTCTTGAGACGAAGACTCGGGTGG	IGLV3-19	2	0.4	IGLV3	IGLV3-19*01_A207G_1	A59C
IGLV3-19*01	NA	atggcctggacccctctctggctcactctcctcactctttgcataggttctgtggtt	atggcctggacccctctctggctcactctcctcactctttgcatag	gtgctgcctcccaggctcaacccatatatcatgctagctgtgccaacctggccctgagcttcggctcaacacagggagtagtgtagggtgtgggactctaggcgtgaaacccttatcctcacctcttctgtcctcttttgcag	gttctgtggtt	TTGGTGTCTTGGATACGTTTCTCACTCCTCTCACTCGGTCTCTCCCCAGGTCCGGTANA	3	2	TTGGTGTCTTGGATACGTTTCTCACTCCTCTCACTCGGTCTCTCCCCAGGTCCGGTACCACCTCTGTGGGGTCTTGAGACGAAGACTCGGGTGT	IGLV3-19	3	0.6	IGLV3	IGLV3-19*01_A207G_2	A59C
IGLV3-19*01	NA	atggcctggacccctctctggctcactctcctcactctttgcataggttctgtggtt	atggcctggacccctctctggctcactctcctcactctttgcatag	gtgctgcctcccaggctcaacccatatatcatgctagctgtgccaacctggccctgagcttcggctcaacacagggagtagtgtagggtgtgggactctaggcgtgaaacccttatcctcacctcttctgtcctcttttgcag	gttctgtggtt	TTGGTGTCTTGGATACGTTTCTCACTCCTCTCACTCGGTCTCTCCCCAGGTCCGGTANA	116	3	TTGGTGTCTTGGATACGTTTCTCACTTCTCTCACTCGGTCTCTCCCCAGGTCCGGTACCACCTCTGTGGGGTCTTGAGACGAAGACTCGGGTGT	IGLV3-19	1	0.00862068965517241	IGLV3	IGLV3-19*01_1	C27T,A59C
IGLV3-19*01	NA	atggcctggacccctctctggctcactctcctcactctttgcataggttctgtggtt	atggcctggacccctctctggctcactctcctcactctttgcatag	gtgctgcctcccaggctcaacccatatatcatgctagctgtgccaacctggccctgagcttcggctcaacacagggagtagtgtagggtgtgggactctaggcgtgaaacccttatcctcacctcttctgtcctcttttgcag	gttctgtggtt	TTGGTGTCTTGGATACGTTTCTCACTCCTCTCACTCGGTCTCTCCCCAGGTCCGGTANA	1	1	TTGGTGTCTTGGATACGTTTCTCACTCCTCTCACTCGGTCTCTCCCCAGGTCCGGTACCACCTCTGTGGGGTCTTGAGACGAAGACTCGGGTGG	IGLV3-19	17	0.146551724137931	IGLV3	IGLV3-19*01_2	A59C
IGLV3-19*01	NA	atggcctggacccctctctggctcactctcctcactctttgcataggttctgtggtt	atggcctggacccctctctggctcactctcctcactctttgcatag	gtgctgcctcccaggctcaacccatatatcatgctagctgtgccaacctggccctgagcttcggctcaacacagggagtagtgtagggtgtgggactctaggcgtgaaacccttatcctcacctcttctgtcctcttttgcag	gttctgtggtt	TTGGTGTCTTGGATACGTTTCTCACTCCTCTCACTCGGTCTCTCCCCAGGTCCGGTANA	18	2	TTGGTGTCTTGGATACGTTTCTCACTCCTCTCACTCGGTCTCTCCCCAGGTCCGGTACCACCTCTGTGGGGTCTTGAGACGAAGACTCGGGTGT	IGLV3-19	98	0.844827586206897	IGLV3	IGLV3-19*01_3	A59C
IGLV3-19*02	agagattcctccgaggtgaaaaattagagggagagggaggagcaaatgggcaaggaagcttgcaccaagtcgggagtgatccagcgtaggctgagagtaaaaaggtcttaaaatcagccttgtagctgaaaccaaaaacacagaagatggttggtgttctgagcatcattaacaaatgataaatgaagttcaacttttaattgtattgcaaatttttataaagcaagtagatcgttaaactcagaatgcaacaatggaataaagaagagagtttgagatgtttttaaaatttatttatttattaatttttgagatggagtctcattctgtcaccaggctggagtgcagtggcacaatcgcggctcactgcaacatccacctcccgggttcaagaaattc…	atggcctggacccctctctggcttactctcctcactctttgcataggttctgtggtt	atggcctggacccctctctggcttactctcctcactctttgcatag	gtgctgcctcccagggctcaaccccatattatcatgctagctgtgccaacctggccctgagcttcggctcaacacagggagtagtgtagggtgtgggactctaggcgtgaaacccttatcctcacctcttctgtcctcttttgcag	gttctgtggtt	TTGGTGTCTTGGATACGTTTCTCACTCCTCTCATTCGGTCTCTCCCCAGGTCCGGTACCACCTCTGTGGGGTCTTGAGACGAAGACTCGGGTGTCGATTCCTCCTTGGAGGTCCGGAGAGAATAGTATCCTTCCCTTCAGAGAAGTACGTTTAGATGAAGGAAATAAGAACACAGCAGCAATCCACCGAGACCACTCGTCACCTACGTTTAGACAAGAGGTAAGGGATTTTGTAAACAGGACAAAGAACAGACTCGGGACTCGGACTACCGGAAGAGACTCATTAAAGAGTTCTAGTCTTCTTCCCGGTTCACGCAAAAGTCTAAATGGGTGATCTTCCCCGGAGTATCCTTCGTTGTCAGTCCGAGAAGCGGGAACTCGTAATGATCCCGAACCTGAG…	1	1	TTGGTGTCTTGGATACGTTTCTCACTCCTCTCATTCGGTCTCTCCCCAGGTCCGGTACCACCTCTGTGGGGTCTTGAGACGAAGACTCGGGTGT	IGLV3-19	1	1	IGLV3
IGLV2-11*01	ctcctccaatgcagctccttaagatgttactgatagcagaggactttgtgttcaacctaagcactttatagcccttttattttcaactaggtatgaggtaaaataattcagcaccaataaaacaaacactctttaaacaatgaccctttttcttagcctgttcaacaaaacgcagcaagacagagtacacttctctttcccagcaaatcagtgttgccactacattctctacgttctgaaaacttgtattattgactttcttacaaacaccctttgagcttataatttagatgtcatcaaataatgtacaaaaacacgctacttcctcccccttctcttctcttcttaccagactattgtcagtttgcttttctatccaactcctttcttctgtctact…	atggcctgggctctgctcctcctcagcctcctcactcagggcacaggatcctgggct	atggcctgggctctgctcctcctcagcctcctcactcagggcacag	gtgacacctccagggaaagggtcacaggggtctctgggctgatccttggtctcctgctcctcaggctcacctgggcccagcactgactcactagagtgtgtttctccctctttccag	gatcctgggct	TCGGGTCCTAGGACACGGGACTCACTCCTCCGACTCCTCCTCGTCTCGGGTCCGGTACCACCTCTGCAGGGCTCTCACGACGGAGGACTCTGGGGTCGTGACCCGGACGGGGGTCGGGACAGAATAGGGGAGACGGAGTCTCCTCCCACCCCGGAGGTACGTTTAGAGGTGGGACTCGAGGAGAGGAGTGGGGTGGGAGTGGACCCGACCCGAGTCTCTGAAGACGAAGGGACCTGTCACCCCGAGTCGACTCCTCTATTTTTCAAGAACAAACAGAAAAGACTACCGTCCTAGAATTAAAAAAACATGGACTAAACGAGTCCTCTCTTTCAAGACGACTTTAGGGAATGGACTCACTCGAGGACCAGGAGTCACTGAGACGACACACCACGGACACAG…	2	2	TCGGGTCCTAGGACACGGGACTCACTCCTCCAACTCCTCCTCGTCTCGGGTCCGGTACCACCTCTGCAGGGCTCTCACGACGGAGGACTCTGGGGTC	IGLV2-11	1	0.00526315789473684	IGLV2	IGLV2-11*01_1	G32A
IGLV2-11*01	ctcctccaatgcagctccttaagatgttactgatagcagaggactttgtgttcaacctaagcactttatagcccttttattttcaactaggtatgaggtaaaataattcagcaccaataaaacaaacactctttaaacaatgaccctttttcttagcctgttcaacaaaacgcagcaagacagagtacacttctctttcccagcaaatcagtgttgccactacattctctacgttctgaaaacttgtattattgactttcttacaaacaccctttgagcttataatttagatgtcatcaaataatgtacaaaaacacgctacttcctcccccttctcttctcttcttaccagactattgtcagtttgcttttctatccaactcctttcttctgtctact…	atggcctgggctctgctcctcctcagcctcctcactcagggcacaggatcctgggct	atggcctgggctctgctcctcctcagcctcctcactcagggcacag	gtgacacctccagggaaagggtcacaggggtctctgggctgatccttggtctcctgctcctcaggctcacctgggcccagcactgactcactagagtgtgtttctccctctttccag	gatcctgggct	TCGGGTCCTAGGACACGGGACTCACTCCTCCGACTCCTCCTCGTCTCGGGTCCGGTACCACCTCTGCAGGGCTCTCACGACGGAGGACTCTGGGGTCGTGACCCGGACGGGGGTCGGGACAGAATAGGGGAGACGGAGTCTCCTCCCACCCCGGAGGTACGTTTAGAGGTGGGACTCGAGGAGAGGAGTGGGGTGGGAGTGGACCCGACCCGAGTCTCTGAAGACGAAGGGACCTGTCACCCCGAGTCGACTCCTCTATTTTTCAAGAACAAACAGAAAAGACTACCGTCCTAGAATTAAAAAAACATGGACTAAACGAGTCCTCTCTTTCAAGACGACTTTAGGGAATGGACTCACTCGAGGACCAGGAGTCACTGAGACGACACACCACGGACACAG…	1	5	TCGGGTCCTAGGACACGGGACTCACTCCTCCAACTCCTCCTCGTCTCGGGTCCGGTACCACCTCTGCAGGGCTCTCACGACGGAGGACTCTGGGGGG	IGLV2-11	1	0.00526315789473684	IGLV2	IGLV2-11*01_2	G32A,T96G,C97G
IGLV2-11*01	ctcctccaatgcagctccttaagatgttactgatagcagaggactttgtgttcaacctaagcactttatagcccttttattttcaactaggtatgaggtaaaataattcagcaccaataaaacaaacactctttaaacaatgaccctttttcttagcctgttcaacaaaacgcagcaagacagagtacacttctctttcccagcaaatcagtgttgccactacattctctacgttctgaaaacttgtattattgactttcttacaaacaccctttgagcttataatttagatgtcatcaaataatgtacaaaaacacgctacttcctcccccttctcttctcttcttaccagactattgtcagtttgcttttctatccaactcctttcttctgtctact…	atggcctgggctctgctcctcctcagcctcctcactcagggcacaggatcctgggct	atggcctgggctctgctcctcctcagcctcctcactcagggcacag	gtgacacctccagggaaagggtcacaggggtctctgggctgatccttggtctcctgctcctcaggctcacctgggcccagcactgactcactagagtgtgtttctccctctttccag	gatcctgggct	TCGGGTCCTAGGACACGGGACTCACTCCTCCGACTCCTCCTCGTCTCGGGTCCGGTACCACCTCTGCAGGGCTCTCACGACGGAGGACTCTGGGGTCGTGACCCGGACGGGGGTCGGGACAGAATAGGGGAGACGGAGTCTCCTCCCACCCCGGAGGTACGTTTAGAGGTGGGACTCGAGGAGAGGAGTGGGGTGGGAGTGGACCCGACCCGAGTCTCTGAAGACGAAGGGACCTGTCACCCCGAGTCGACTCCTCTATTTTTCAAGAACAAACAGAAAAGACTACCGTCCTAGAATTAAAAAAACATGGACTAAACGAGTCCTCTCTTTCAAGACGACTTTAGGGAATGGACTCACTCGAGGACCAGGAGTCACTGAGACGACACACCACGGACACAG…	96	1	TCGGGTCCTAGGACACGGGACTCACTCCTCCGACTCCTCCTCGTCTCGGGTCCGGTACCACCTCTGCAGGGCTCTCACGACGGAGGACTCTGGGGTC	IGLV2-11	96	0.505263157894737	IGLV2	IGLV2-11*01_3
IGLV2-11*01	ctcctccaatgcagctccttaagatgttactgatagcagaggactttgtgttcaacctaagcactttatagcccttttattttcaactaggtatgaggtaaaataattcagcaccaataaaacaaacactctttaaacaatgaccctttttcttagcctgttcaacaaaacgcagcaagacagagtacacttctctttcccagcaaatcagtgttgccactacattctctacgttctgaaaacttgtattattgactttcttacaaacaccctttgagcttataatttagatgtcatcaaataatgtacaaaaacacgctacttcctcccccttctcttctcttcttaccagactattgtcagtttgcttttctatccaactcctttcttctgtctact…	atggcctgggctctgctcctcctcagcctcctcactcagggcacaggatcctgggct	atggcctgggctctgctcctcctcagcctcctcactcagggcacag	gtgacacctccagggaaagggtcacaggggtctctgggctgatccttggtctcctgctcctcaggctcacctgggcccagcactgactcactagagtgtgtttctccctctttccag	gatcctgggct	TCGGGTCCTAGGACACGGGACTCACTCCTCCGACTCCTCCTCGTCTCGGGTCCGGTACCACCTCTGCAGGGCTCTCACGACGGAGGACTCTGGGGTCGTGACCCGGACGGGGGTCGGGACAGAATAGGGGAGACGGAGTCTCCTCCCACCCCGGAGGTACGTTTAGAGGTGGGACTCGAGGAGAGGAGTGGGGTGGGAGTGGACCCGACCCGAGTCTCTGAAGACGAAGGGACCTGTCACCCCGAGTCGACTCCTCTATTTTTCAAGAACAAACAGAAAAGACTACCGTCCTAGAATTAAAAAAACATGGACTAAACGAGTCCTCTCTTTCAAGACGACTTTAGGGAATGGACTCACTCGAGGACCAGGAGTCACTGAGACGACACACCACGGACACAG…	3	3	TCGGGTCCTAGGACACGGGACTCACTCCTCCGACTCCTCCTCGTCTCGGGTCCGGTACCACCTCTGCAGGGCTCTCACGACGGAGGACTCTGGGGGC	IGLV2-11	2	0.0105263157894737	IGLV2	IGLV2-11*01_4	T96G
IGLV2-11*01	ctcctccaatgcagctccttaagatgttactgatagcagaggactttgtgttcaacctaagcactttatagcccttttattttcaactaggtatgaggtaaaataattcagcaccaataaaacaaacactctttaaacaatgaccctttttcttagcctgttcaacaaaacgcagcaagacagagtacacttctctttcccagcaaatcagtgttgccactacattctctacgttctgaaaacttgtattattgactttcttacaaacaccctttgagcttataatttagatgtcatcaaataatgtacaaaaacacgctacttcctcccccttctcttctcttcttaccagactattgtcagtttgcttttctatccaactcctttcttctgtctact…	atggcctgggctctgctcctcctcagcctcctcactcagggcacaggatcctgggct	atggcctgggctctgctcctcctcagcctcctcactcagggcacag	gtgacacctccagggaaagggtcacaggggtctctgggctgatccttggtctcctgctcctcaggctcacctgggcccagcactgactcactagagtgtgtttctccctctttccag	gatcctgggct	TCGGGTCCTAGGACACGGGACTCACTCCTCCGACTCCTCCTCGTCTCGGGTCCGGTACCACCTCTGCAGGGCTCTCACGACGGAGGACTCTGGGGTCGTGACCCGGACGGGGGTCGGGACAGAATAGGGGAGACGGAGTCTCCTCCCACCCCGGAGGTACGTTTAGAGGTGGGACTCGAGGAGAGGAGTGGGGTGGGAGTGGACCCGACCCGAGTCTCTGAAGACGAAGGGACCTGTCACCCCGAGTCGACTCCTCTATTTTTCAAGAACAAACAGAAAAGACTACCGTCCTAGAATTAAAAAAACATGGACTAAACGAGTCCTCTCTTTCAAGACGACTTTAGGGAATGGACTCACTCGAGGACCAGGAGTCACTGAGACGACACACCACGGACACAG…	5	4	TCGGGTCCTAGGACACGGGACTCACTCCTCCGACTCCTCCTCGTCTCGGGTCCGGTACCACCTCTGCAGGGCTCTCACGACGGAGGACTCTGGGGGG	IGLV2-11	88	0.463157894736842	IGLV2	IGLV2-11*01_5	T96G,C97G
IGLV2-11*01	ctcctccaatgcagctccttaagatgttactgatagcagaggactttgtgttcaacctaagcactttatagcccttttattttcaactaggtatgaggtaaaataattcagcaccaataaaacaaacactctttaaacaatgaccctttttcttagcctgttcaacaaaacgcagcaagacagagtacacttctctttcccagcaaatcagtgttgccactacattctctacgttctgaaaacttgtattattgactttcttacaaacaccctttgagcttataatttagatgtcatcaaataatgtacaaaaacacgctacttcctcccccttctcttctcttcttaccagactattgtcagtttgcttttctatccaactcctttcttctgtctact…	atggcctgggctctgctcctcctcagcctcctcactcagggcacaggatcctgggct	atggcctgggctctgctcctcctcagcctcctcactcagggcacag	gtgacacctccagggaaagggtcacaggggtctctgggctgatccttggtctcctgctcctcaggctcacctgggcccagcactgactcactagagtgtgtttctccctctttccag	gatcctgggct	TCGGGTCCTAGGACACGGGACTCACTCCTCCGACTCCTCCTCGTCTCGGGTCCGGTACCACCTCTGCAGGGCTCTCACGACGGAGGACTCTGGGGTCGTGACCCGGACGGGGGTCGGGACAGAATAGGGGAGACGGAGTCTCCTCCCACCCCGGAGGTACGTTTAGAGGTGGGACTCGAGGAGAGGAGTGGGGTGGGAGTGGACCCGACCCGAGTCTCTGAAGACGAAGGGACCTGTCACCCCGAGTCGACTCCTCTATTTTTCAAGAACAAACAGAAAAGACTACCGTCCTAGAATTAAAAAAACATGGACTAAACGAGTCCTCTCTTTCAAGACGACTTTAGGGAATGGACTCACTCGAGGACCAGGAGTCACTGAGACGACACACCACGGACACAG…	94	6	TCGGGTCCTAGGACACGGGACTCACTCCTCCGACTCCTCCTCGTCTCGGGTCCGGTACCACCTCTGCAGGGCTCTCACGACGGAGGACTCTGGGGGT	IGLV2-11	2	0.0105263157894737	IGLV2	IGLV2-11*01_6	T96G,C97T
IGLV2-11*01	ctcctccaatgcagctccttaagatgttactgatagcagaggactttgtgttcaacctaagcactttatagcccttttattttcaactaggtatgaggtaaaataattcagcaccaataaaacaaacactctttaaacaatgaccctttttcttagcctgttcaacaaaacgcagcaagacagagtacacttctctttcccagcaaatcagtgttgccactacattctctacgttctgaaaacttgtattattgactttcttacaaacaccctttgagcttataatttagatgtcatcaaataatgtacaaaaacacgctacttcctcccccttctcttctcttcttaccagactattgtcagtttgcttttctatccaactcctttcttctgtctact…	atggcctgggctctgctcctcctcagcctcctcactcagggcacaggatcctgggct	atggcctgggctctgctcctcctcagcctcctcactcagggcacag	gtgacacctccagggaaagggtcacaggggtctctgggctgatccttggtctcctgctcctcaggctcacctgggcccagcactgactcactagagtgtgtttctccctctttccag	gatcctgggct	TCGGGTCCTAGGACACGGGACTCACTCCTCCGACTCCTCCTCGTCTCGGGTCCGGTACCACCTCTGCAGGGCTCTCACGACGGAGGACTCTGGGGTCGTGACCCGGACGGGGGTCGGGACAGAATAGGGGAGACGGAGTCTCCTCCCACCCCGGAGGTACGTTTAGAGGTGGGACTCGAGGAGAGGAGTGGGGTGGGAGTGGACCCGACCCGAGTCTCTGAAGACGAAGGGACCTGTCACCCCGAGTCGACTCCTCTATTTTTCAAGAACAAACAGAAAAGACTACCGTCCTAGAATTAAAAAAACATGGACTAAACGAGTCCTCTCTTTCAAGACGACTTTAGGGAATGGACTCACTCGAGGACCAGGAGTCACTGAGACGACACACCACGGACACAG…	2	1	TCGGGTCCTAGGACACGGGACTCACTCCTCCGACTCCTCCTCGTCTCGGGTCCGGTACCACCTCTGCAGGGCTCTCACGACGGAGGACTCTGGGGTC	IGLV2-11	1	0.5	IGLV2	IGLV2-11*01_T205C_1
IGLV2-11*01	ctcctccaatgcagctccttaagatgttactgatagcagaggactttgtgttcaacctaagcactttatagcccttttattttcaactaggtatgaggtaaaataattcagcaccaataaaacaaacactctttaaacaatgaccctttttcttagcctgttcaacaaaacgcagcaagacagagtacacttctctttcccagcaaatcagtgttgccactacattctctacgttctgaaaacttgtattattgactttcttacaaacaccctttgagcttataatttagatgtcatcaaataatgtacaaaaacacgctacttcctcccccttctcttctcttcttaccagactattgtcagtttgcttttctatccaactcctttcttctgtctact…	atggcctgggctctgctcctcctcagcctcctcactcagggcacaggatcctgggct	atggcctgggctctgctcctcctcagcctcctcactcagggcacag	gtgacacctccagggaaagggtcacaggggtctctgggctgatccttggtctcctgctcctcaggctcacctgggcccagcactgactcactagagtgtgtttctccctctttccag	gatcctgggct	TCGGGTCCTAGGACACGGGACTCACTCCTCCGACTCCTCCTCGTCTCGGGTCCGGTACCACCTCTGCAGGGCTCTCACGACGGAGGACTCTGGGGTCGTGACCCGGACGGGGGTCGGGACAGAATAGGGGAGACGGAGTCTCCTCCCACCCCGGAGGTACGTTTAGAGGTGGGACTCGAGGAGAGGAGTGGGGTGGGAGTGGACCCGACCCGAGTCTCTGAAGACGAAGGGACCTGTCACCCCGAGTCGACTCCTCTATTTTTCAAGAACAAACAGAAAAGACTACCGTCCTAGAATTAAAAAAACATGGACTAAACGAGTCCTCTCTTTCAAGACGACTTTAGGGAATGGACTCACTCGAGGACCAGGAGTCACTGAGACGACACACCACGGACACAG…	1	2	TCGGGTCCTAGGACACGGGACTCACTCCTCCGACTCCTCCTCGTCTCGGGTCCGGTACCACCTCTGCAGGGCTCTCACGACGGAGGACTCTGGGGGT	IGLV2-11	1	0.5	IGLV2	IGLV2-11*01_T205C_2	T96G,C97T
IGLV5-39*01	NA	NA	NA	NA	NA	NA	1	2	TCGGGTCCTAGGACACGGGACTCACTCCTCCGACTCCTCCTCGTCTCGGGTCCGGTACCACCTCTGCAGGGCTCTCACGACGGAGGACTCTGGGGGT	IGLV2-11	1	0.5	IGLV2	IGLV2-11*01_T205C_2	T96G,C97T
IGLV2-23*02XT5	NA	NA	NA	NA	NA	NA	1	2	TCGGGTCCTAGGACACGGGACTCACTCCTCCGACTCCTCCTCGTCTCGGGTCCGGTACCACCTCTGCAGGGCTCTCACGACGGAGGACTCTGGGGGT	IGLV2-11	1	0.5	IGLV2	IGLV2-11*01_T205C_2	T96G,C97T
IGLV2-23*02XT5	NA	NA	NA	NA	NA	NA	1	2	TCGGGTCCTAGGACACGGGACTCACTCCTCCGACTCCTCCTCGTCTCGGGTCCGGTACCACCTCTGCAGGGCTCTCACGACGGAGGACTCTGGGGGT	IGLV2-11	1	0.5	IGLV2	IGLV2-11*01_T205C_2	T96G,C97T
IGLV2-23*02XT5	NA	NA	NA	NA	NA	NA	1	2	TCGGGTCCTAGGACACGGGACTCACTCCTCCGACTCCTCCTCGTCTCGGGTCCGGTACCACCTCTGCAGGGCTCTCACGACGGAGGACTCTGGGGGT	IGLV2-11	1	0.5	IGLV2	IGLV2-11*01_T205C_2	T96G,C97T
IGLV2-23*02XT5	NA	NA	NA	NA	NA	NA	1	2	TCGGGTCCTAGGACACGGGACTCACTCCTCCGACTCCTCCTCGTCTCGGGTCCGGTACCACCTCTGCAGGGCTCTCACGACGGAGGACTCTGGGGGT	IGLV2-11	1	0.5	IGLV2	IGLV2-11*01_T205C_2	T96G,C97T
IGLV2-23*01	tgctgattttcatgagcccgcctctctagcaagggatagacaggctggggcagggccatgctggggtcacaagaggcagcgctctcgggacgtctccacc	atggcctgggctctgctgctcctcactctcctcactcaggacacagggtcctgggcc	atggcctgggctctgctgctcctcactctcctcactcaggacacag	gtgacgccctccagggaaggggtcttggggacctctgggctgatccttggtctcctgctcctcaggctcaccggggcccagcactgactcactggcatgtgtttctccctctttccag	ggtcctgggcc	CCGGGTCCTGGGACACAGGACTCACTCCTCTCACTCCTCGTCGTCTCGGGTCCGGTACCACCTCTGCAGGGCTCTCGCGACGGAGAACACTGGGGTCGTACCGGGACGGGGTCGGACAGATAGGGAACGATCTCTCCGCCCGAGTACTTTTAGTCGT	1	1	CCGGGTCCTGGGACACAGGACTCACTCCTCTCACTCCTCGTCGTCTCGGGTCCGGTACCACCTCTGCAGGGCTCTCGCGACGGAGAACACTGGGGG	IGLV2-23	4	0.571428571428571	IGLV2	IGLV2-23*01_T32A_1	T96G
IGLV2-23*01	tgctgattttcatgagcccgcctctctagcaagggatagacaggctggggcagggccatgctggggtcacaagaggcagcgctctcgggacgtctccacc	atggcctgggctctgctgctcctcactctcctcactcaggacacagggtcctgggcc	atggcctgggctctgctgctcctcactctcctcactcaggacacag	gtgacgccctccagggaaggggtcttggggacctctgggctgatccttggtctcctgctcctcaggctcaccggggcccagcactgactcactggcatgtgtttctccctctttccag	ggtcctgggcc	CCGGGTCCTGGGACACAGGACTCACTCCTCTCACTCCTCGTCGTCTCGGGTCCGGTACCACCTCTGCAGGGCTCTCGCGACGGAGAACACTGGGGTCGTACCGGGACGGGGTCGGACAGATAGGGAACGATCTCTCCGCCCGAGTACTTTTAGTCGT	5	2	CCGGGTCCTGGGACACAGGACTCACTCCTCTCACTCCTCGTCGTCTCGGGTCCGGTACCACCTCTGCAGGGCTCTCGCGACGGAGAACACTGGGGT	IGLV2-23	3	0.428571428571429	IGLV2	IGLV2-23*01_T32A_2
IGLV2-23*03XT5	NA	NA	NA	NA	NA	NA	5	2	CCGGGTCCTGGGACACAGGACTCACTCCTCTCACTCCTCGTCGTCTCGGGTCCGGTACCACCTCTGCAGGGCTCTCGCGACGGAGAACACTGGGGT	IGLV2-23	3	0.428571428571429	IGLV2	IGLV2-23*01_T32A_2
IGLV2-23*03XT5	NA	NA	NA	NA	NA	NA	5	2	CCGGGTCCTGGGACACAGGACTCACTCCTCTCACTCCTCGTCGTCTCGGGTCCGGTACCACCTCTGCAGGGCTCTCGCGACGGAGAACACTGGGGT	IGLV2-23	3	0.428571428571429	IGLV2	IGLV2-23*01_T32A_2
IGLV2-23*03XT5	NA	NA	NA	NA	NA	NA	5	2	CCGGGTCCTGGGACACAGGACTCACTCCTCTCACTCCTCGTCGTCTCGGGTCCGGTACCACCTCTGCAGGGCTCTCGCGACGGAGAACACTGGGGT	IGLV2-23	3	0.428571428571429	IGLV2	IGLV2-23*01_T32A_2
IGLV2-23*01	tgctgattttcatgagcccgcctctctagcaagggatagacaggctggggcagggccatgctggggtcacaagaggcagcgctctcgggacgtctccacc	atggcctgggctctgctgctcctcactctcctcactcaggacacagggtcctgggcc	atggcctgggctctgctgctcctcactctcctcactcaggacacag	gtgacgccctccagggaaggggtcttggggacctctgggctgatccttggtctcctgctcctcaggctcaccggggcccagcactgactcactggcatgtgtttctccctctttccag	ggtcctgggcc	CCGGGTCCTGGGACACAGGACTCACTCCTCTCACTCCTCGTCGTCTCGGGTCCGGTACCACCTCTGCAGGGCTCTCGCGACGGAGAACACTGGGGTCGTACCGGGACGGGGTCGGACAGATAGGGAACGATCTCTCCGCCCGAGTACTTTTAGTCGT	13	2	CCGGGTCCTGGGACACAGGACTCACTCCTCTCACTCCTCGTCGTCTCGGGTCCGGTACCACCTCTGCAGGGCTCTCGCGACGGAGAACACTGGGGT	IGLV2-23	1	0.0769230769230769	IGLV2	IGLV2-23*01_1
IGLV2-23*01	tgctgattttcatgagcccgcctctctagcaagggatagacaggctggggcagggccatgctggggtcacaagaggcagcgctctcgggacgtctccacc	atggcctgggctctgctgctcctcactctcctcactcaggacacagggtcctgggcc	atggcctgggctctgctgctcctcactctcctcactcaggacacag	gtgacgccctccagggaaggggtcttggggacctctgggctgatccttggtctcctgctcctcaggctcaccggggcccagcactgactcactggcatgtgtttctccctctttccag	ggtcctgggcc	CCGGGTCCTGGGACACAGGACTCACTCCTCTCACTCCTCGTCGTCTCGGGTCCGGTACCACCTCTGCAGGGCTCTCGCGACGGAGAACACTGGGGTCGTACCGGGACGGGGTCGGACAGATAGGGAACGATCTCTCCGCCCGAGTACTTTTAGTCGT	1	1	CCGGGTCCTGGGACACAGGACTCACTCCTCTCACTCCTCGTCGTCTCGGGTCCGGTACCACCTCTGCAGGGCTCTCGCGACGGAGAACACTGGGGG	IGLV2-23	12	0.923076923076923	IGLV2	IGLV2-23*01_2	T96G
IGLV2-14*01	NA	NA	NA	NA	NA	NA	1	1	CCGGGTCCTGGGACACAGGACTCACTCCTCTCACTCCTCGTCGTCTCGGGTCCGGTACCACCTCTGCAGGGCTCTCGCGACGGAGAACACTGGGGG	IGLV2-23	12	0.923076923076923	IGLV2	IGLV2-23*01_2	T96G
IGLV2-14*01	NA	NA	NA	NA	NA	NA	1	1	CCGGGTCCTGGGACACAGGACTCACTCCTCTCACTCCTCGTCGTCTCGGGTCCGGTACCACCTCTGCAGGGCTCTCGCGACGGAGAACACTGGGGG	IGLV2-23	12	0.923076923076923	IGLV2	IGLV2-23*01_2	T96G
IGLV2-14*01	NA	NA	NA	NA	NA	NA	1	1	CCGGGTCCTGGGACACAGGACTCACTCCTCTCACTCCTCGTCGTCTCGGGTCCGGTACCACCTCTGCAGGGCTCTCGCGACGGAGAACACTGGGGG	IGLV2-23	12	0.923076923076923	IGLV2	IGLV2-23*01_2	T96G
IGLV2-14*01	NA	NA	NA	NA	NA	NA	1	1	CCGGGTCCTGGGACACAGGACTCACTCCTCTCACTCCTCGTCGTCTCGGGTCCGGTACCACCTCTGCAGGGCTCTCGCGACGGAGAACACTGGGGG	IGLV2-23	12	0.923076923076923	IGLV2	IGLV2-23*01_2	T96G
IGLV2-14*01	NA	NA	NA	NA	NA	NA	1	1	CCGGGTCCTGGGACACAGGACTCACTCCTCTCACTCCTCGTCGTCTCGGGTCCGGTACCACCTCTGCAGGGCTCTCGCGACGGAGAACACTGGGGG	IGLV2-23	12	0.923076923076923	IGLV2	IGLV2-23*01_2	T96G
IGLV2-14*01	NA	NA	NA	NA	NA	NA	1	1	CCGGGTCCTGGGACACAGGACTCACTCCTCTCACTCCTCGTCGTCTCGGGTCCGGTACCACCTCTGCAGGGCTCTCGCGACGGAGAACACTGGGGG	IGLV2-23	12	0.923076923076923	IGLV2	IGLV2-23*01_2	T96G
IGLV2-14*04XT3	NA	NA	NA	NA	NA	NA	1	1	CCGGGTCCTGGGACACAGGACTCACTCCTCTCACTCCTCGTCGTCTCGGGTCCGGTACCACCTCTGCAGGGCTCTCGCGACGGAGAACACTGGGGG	IGLV2-23	12	0.923076923076923	IGLV2	IGLV2-23*01_2	T96G
IGLV2-14*04XT3	NA	NA	NA	NA	NA	NA	1	1	CCGGGTCCTGGGACACAGGACTCACTCCTCTCACTCCTCGTCGTCTCGGGTCCGGTACCACCTCTGCAGGGCTCTCGCGACGGAGAACACTGGGGG	IGLV2-23	12	0.923076923076923	IGLV2	IGLV2-23*01_2	T96G
IGLV2-14*04XT3	NA	NA	NA	NA	NA	NA	1	1	CCGGGTCCTGGGACACAGGACTCACTCCTCTCACTCCTCGTCGTCTCGGGTCCGGTACCACCTCTGCAGGGCTCTCGCGACGGAGAACACTGGGGG	IGLV2-23	12	0.923076923076923	IGLV2	IGLV2-23*01_2	T96G
IGLV2-14*04XT3	NA	NA	NA	NA	NA	NA	1	1	CCGGGTCCTGGGACACAGGACTCACTCCTCTCACTCCTCGTCGTCTCGGGTCCGGTACCACCTCTGCAGGGCTCTCGCGACGGAGAACACTGGGGG	IGLV2-23	12	0.923076923076923	IGLV2	IGLV2-23*01_2	T96G
IGLV2-14*04XT3	NA	NA	NA	NA	NA	NA	1	1	CCGGGTCCTGGGACACAGGACTCACTCCTCTCACTCCTCGTCGTCTCGGGTCCGGTACCACCTCTGCAGGGCTCTCGCGACGGAGAACACTGGGGG	IGLV2-23	12	0.923076923076923	IGLV2	IGLV2-23*01_2	T96G
IGLV2-14*04XT3	NA	NA	NA	NA	NA	NA	1	1	CCGGGTCCTGGGACACAGGACTCACTCCTCTCACTCCTCGTCGTCTCGGGTCCGGTACCACCTCTGCAGGGCTCTCGCGACGGAGAACACTGGGGG	IGLV2-23	12	0.923076923076923	IGLV2	IGLV2-23*01_2	T96G
IGLV2-14*04XT3	NA	NA	NA	NA	NA	NA	1	1	CCGGGTCCTGGGACACAGGACTCACTCCTCTCACTCCTCGTCGTCTCGGGTCCGGTACCACCTCTGCAGGGCTCTCGCGACGGAGAACACTGGGGG	IGLV2-23	12	0.923076923076923	IGLV2	IGLV2-23*01_2	T96G
IGLV2-14*04XT3	NA	NA	NA	NA	NA	NA	1	1	CCGGGTCCTGGGACACAGGACTCACTCCTCTCACTCCTCGTCGTCTCGGGTCCGGTACCACCTCTGCAGGGCTCTCGCGACGGAGAACACTGGGGG	IGLV2-23	12	0.923076923076923	IGLV2	IGLV2-23*01_2	T96G
IGLV2-14*03XT3	NA	NA	NA	NA	NA	NA	1	1	CCGGGTCCTGGGACACAGGACTCACTCCTCTCACTCCTCGTCGTCTCGGGTCCGGTACCACCTCTGCAGGGCTCTCGCGACGGAGAACACTGGGGG	IGLV2-23	12	0.923076923076923	IGLV2	IGLV2-23*01_2	T96G
IGLV2-14*03XT3	NA	NA	NA	NA	NA	NA	1	1	CCGGGTCCTGGGACACAGGACTCACTCCTCTCACTCCTCGTCGTCTCGGGTCCGGTACCACCTCTGCAGGGCTCTCGCGACGGAGAACACTGGGGG	IGLV2-23	12	0.923076923076923	IGLV2	IGLV2-23*01_2	T96G
IGLV2-14*03XT3	NA	NA	NA	NA	NA	NA	1	1	CCGGGTCCTGGGACACAGGACTCACTCCTCTCACTCCTCGTCGTCTCGGGTCCGGTACCACCTCTGCAGGGCTCTCGCGACGGAGAACACTGGGGG	IGLV2-23	12	0.923076923076923	IGLV2	IGLV2-23*01_2	T96G
IGLV2-14*03XT3	NA	NA	NA	NA	NA	NA	1	1	CCGGGTCCTGGGACACAGGACTCACTCCTCTCACTCCTCGTCGTCTCGGGTCCGGTACCACCTCTGCAGGGCTCTCGCGACGGAGAACACTGGGGG	IGLV2-23	12	0.923076923076923	IGLV2	IGLV2-23*01_2	T96G
IGLV2-14*03XT3	NA	NA	NA	NA	NA	NA	1	1	CCGGGTCCTGGGACACAGGACTCACTCCTCTCACTCCTCGTCGTCTCGGGTCCGGTACCACCTCTGCAGGGCTCTCGCGACGGAGAACACTGGGGG	IGLV2-23	12	0.923076923076923	IGLV2	IGLV2-23*01_2	T96G
IGLV2-14*03XT3	NA	NA	NA	NA	NA	NA	1	1	CCGGGTCCTGGGACACAGGACTCACTCCTCTCACTCCTCGTCGTCTCGGGTCCGGTACCACCTCTGCAGGGCTCTCGCGACGGAGAACACTGGGGG	IGLV2-23	12	0.923076923076923	IGLV2	IGLV2-23*01_2	T96G
IGLV2-14*03XT3	NA	NA	NA	NA	NA	NA	1	1	CCGGGTCCTGGGACACAGGACTCACTCCTCTCACTCCTCGTCGTCTCGGGTCCGGTACCACCTCTGCAGGGCTCTCGCGACGGAGAACACTGGGGG	IGLV2-23	12	0.923076923076923	IGLV2	IGLV2-23*01_2	T96G
IGLV2-14*03XT3	NA	NA	NA	NA	NA	NA	1	1	CCGGGTCCTGGGACACAGGACTCACTCCTCTCACTCCTCGTCGTCTCGGGTCCGGTACCACCTCTGCAGGGCTCTCGCGACGGAGAACACTGGGGG	IGLV2-23	12	0.923076923076923	IGLV2	IGLV2-23*01_2	T96G
IGLV2-14*04XT3	NA	NA	NA	NA	NA	NA	1	1	CCGGGTCCTGGGACACAGGACTCACTCCTCTCACTCCTCGTCGTCTCGGGTCCGGTACCACCTCTGCAGGGCTCTCGCGACGGAGAACACTGGGGG	IGLV2-23	12	0.923076923076923	IGLV2	IGLV2-23*01_2	T96G
IGLV2-14*04XT3	NA	NA	NA	NA	NA	NA	1	1	CCGGGTCCTGGGACACAGGACTCACTCCTCTCACTCCTCGTCGTCTCGGGTCCGGTACCACCTCTGCAGGGCTCTCGCGACGGAGAACACTGGGGG	IGLV2-23	12	0.923076923076923	IGLV2	IGLV2-23*01_2	T96G
IGLV2-14*04XT3	NA	NA	NA	NA	NA	NA	1	1	CCGGGTCCTGGGACACAGGACTCACTCCTCTCACTCCTCGTCGTCTCGGGTCCGGTACCACCTCTGCAGGGCTCTCGCGACGGAGAACACTGGGGG	IGLV2-23	12	0.923076923076923	IGLV2	IGLV2-23*01_2	T96G
IGLV4-69*01	NA	NA	NA	NA	NA	NA	1	1	CCGGGTCCTGGGACACAGGACTCACTCCTCTCACTCCTCGTCGTCTCGGGTCCGGTACCACCTCTGCAGGGCTCTCGCGACGGAGAACACTGGGGG	IGLV2-23	12	0.923076923076923	IGLV2	IGLV2-23*01_2	T96G
IGLV4-69*01	NA	NA	NA	NA	NA	NA	1	1	CCGGGTCCTGGGACACAGGACTCACTCCTCTCACTCCTCGTCGTCTCGGGTCCGGTACCACCTCTGCAGGGCTCTCGCGACGGAGAACACTGGGGG	IGLV2-23	12	0.923076923076923	IGLV2	IGLV2-23*01_2	T96G
IGLV4-69*01	NA	NA	NA	NA	NA	NA	1	1	CCGGGTCCTGGGACACAGGACTCACTCCTCTCACTCCTCGTCGTCTCGGGTCCGGTACCACCTCTGCAGGGCTCTCGCGACGGAGAACACTGGGGG	IGLV2-23	12	0.923076923076923	IGLV2	IGLV2-23*01_2	T96G
IGLV4-69*01	NA	NA	NA	NA	NA	NA	1	1	CCGGGTCCTGGGACACAGGACTCACTCCTCTCACTCCTCGTCGTCTCGGGTCCGGTACCACCTCTGCAGGGCTCTCGCGACGGAGAACACTGGGGG	IGLV2-23	12	0.923076923076923	IGLV2	IGLV2-23*01_2	T96G
IGLV4-69*01	NA	NA	NA	NA	NA	NA	1	1	CCGGGTCCTGGGACACAGGACTCACTCCTCTCACTCCTCGTCGTCTCGGGTCCGGTACCACCTCTGCAGGGCTCTCGCGACGGAGAACACTGGGGG	IGLV2-23	12	0.923076923076923	IGLV2	IGLV2-23*01_2	T96G
IGLV2-8*01	NA	NA	NA	NA	NA	NA	1	1	CCGGGTCCTGGGACACAGGACTCACTCCTCTCACTCCTCGTCGTCTCGGGTCCGGTACCACCTCTGCAGGGCTCTCGCGACGGAGAACACTGGGGG	IGLV2-23	12	0.923076923076923	IGLV2	IGLV2-23*01_2	T96G
IGLV2-8*01	NA	NA	NA	NA	NA	NA	1	1	CCGGGTCCTGGGACACAGGACTCACTCCTCTCACTCCTCGTCGTCTCGGGTCCGGTACCACCTCTGCAGGGCTCTCGCGACGGAGAACACTGGGGG	IGLV2-23	12	0.923076923076923	IGLV2	IGLV2-23*01_2	T96G
IGLV2-8*01	NA	NA	NA	NA	NA	NA	1	1	CCGGGTCCTGGGACACAGGACTCACTCCTCTCACTCCTCGTCGTCTCGGGTCCGGTACCACCTCTGCAGGGCTCTCGCGACGGAGAACACTGGGGG	IGLV2-23	12	0.923076923076923	IGLV2	IGLV2-23*01_2	T96G
IGLV2-8*01	NA	NA	NA	NA	NA	NA	1	1	CCGGGTCCTGGGACACAGGACTCACTCCTCTCACTCCTCGTCGTCTCGGGTCCGGTACCACCTCTGCAGGGCTCTCGCGACGGAGAACACTGGGGG	IGLV2-23	12	0.923076923076923	IGLV2	IGLV2-23*01_2	T96G
IGLV2-8*01	NA	NA	NA	NA	NA	NA	1	1	CCGGGTCCTGGGACACAGGACTCACTCCTCTCACTCCTCGTCGTCTCGGGTCCGGTACCACCTCTGCAGGGCTCTCGCGACGGAGAACACTGGGGG	IGLV2-23	12	0.923076923076923	IGLV2	IGLV2-23*01_2	T96G
IGLV2-8*01	NA	NA	NA	NA	NA	NA	1	1	CCGGGTCCTGGGACACAGGACTCACTCCTCTCACTCCTCGTCGTCTCGGGTCCGGTACCACCTCTGCAGGGCTCTCGCGACGGAGAACACTGGGGG	IGLV2-23	12	0.923076923076923	IGLV2	IGLV2-23*01_2	T96G
IGLV2-8*01	NA	NA	NA	NA	NA	NA	1	1	CCGGGTCCTGGGACACAGGACTCACTCCTCTCACTCCTCGTCGTCTCGGGTCCGGTACCACCTCTGCAGGGCTCTCGCGACGGAGAACACTGGGGG	IGLV2-23	12	0.923076923076923	IGLV2	IGLV2-23*01_2	T96G
IGLV2-8*01	NA	NA	NA	NA	NA	NA	1	1	CCGGGTCCTGGGACACAGGACTCACTCCTCTCACTCCTCGTCGTCTCGGGTCCGGTACCACCTCTGCAGGGCTCTCGCGACGGAGAACACTGGGGG	IGLV2-23	12	0.923076923076923	IGLV2	IGLV2-23*01_2	T96G
IGLV2-8*01	NA	NA	NA	NA	NA	NA	1	1	CCGGGTCCTGGGACACAGGACTCACTCCTCTCACTCCTCGTCGTCTCGGGTCCGGTACCACCTCTGCAGGGCTCTCGCGACGGAGAACACTGGGGG	IGLV2-23	12	0.923076923076923	IGLV2	IGLV2-23*01_2	T96G
IGLV2-8*01	NA	NA	NA	NA	NA	NA	1	1	CCGGGTCCTGGGACACAGGACTCACTCCTCTCACTCCTCGTCGTCTCGGGTCCGGTACCACCTCTGCAGGGCTCTCGCGACGGAGAACACTGGGGG	IGLV2-23	12	0.923076923076923	IGLV2	IGLV2-23*01_2	T96G
IGLV2-8*03XT3	NA	NA	NA	NA	NA	NA	1	1	CCGGGTCCTGGGACACAGGACTCACTCCTCTCACTCCTCGTCGTCTCGGGTCCGGTACCACCTCTGCAGGGCTCTCGCGACGGAGAACACTGGGGG	IGLV2-23	12	0.923076923076923	IGLV2	IGLV2-23*01_2	T96G
IGLV2-8*03XT3	NA	NA	NA	NA	NA	NA	1	1	CCGGGTCCTGGGACACAGGACTCACTCCTCTCACTCCTCGTCGTCTCGGGTCCGGTACCACCTCTGCAGGGCTCTCGCGACGGAGAACACTGGGGG	IGLV2-23	12	0.923076923076923	IGLV2	IGLV2-23*01_2	T96G
IGLV8-61*01	NA	NA	NA	NA	NA	NA	1	1	CCGGGTCCTGGGACACAGGACTCACTCCTCTCACTCCTCGTCGTCTCGGGTCCGGTACCACCTCTGCAGGGCTCTCGCGACGGAGAACACTGGGGG	IGLV2-23	12	0.923076923076923	IGLV2	IGLV2-23*01_2	T96G
IGLV1-40*01	ggggcagggagagatttggggaggctctgcttcagctgtgggcacaagaggcagcactcaggacaatctccagc	atggcctggtctcctctcctcctcactctcctcgctcactgcacagggtcctgggcc	atggcctggtctcctctcctcctcactctcctcgctcactgcacag	gtgactggatacaggtccaggggaggggccctgggaagcctatggattcttgctttctcctgttgtctctagaagccgaataatgatgcctgtgtctctcccacttccag	ggtcctgggcc	CCGGGTCCTGGGACACGTCACTCGCTCCTCTCACTCCTCCTCTCCTCTGGTCCGGTACGACCTCTAACAGGACTCACGACGGAGAACACGGGTGTCGACTTCGTCTCGGAGGGGTTTAGAGAGGGACGGGG	1	1	CCGGGTCCTGGGACACGTCACTCGCTCCTCTCACTCCTCCTCTCCTCTGGTCCGGTACGACCTCTAACAGGACTCACGACGGAGAACACGGGTGTCGACTTCGTCTCG	IGLV1-40	98	1	IGLV1
IGLV1-40*01	ggggcagggagagatttggggaggctctgcttcagctgtgggcacaagaggcagcactcaggacaatctccagc	atggcctggtctcctctcctcctcactctcctcgctcactgcacagggtcctgggcc	atggcctggtctcctctcctcctcactctcctcgctcactgcacag	gtgactggatacaggtccaggggaggggccctgggaagcctatggattcttgctttctcctgttgtctctagaagccgaataatgatgcctgtgtctctcccacttccag	ggtcctgggcc	CCGGGTCCTGGGACACGTCACTCGCTCCTCTCACTCCTCCTCTCCTCTGGTCCGGTACGACCTCTAACAGGACTCACGACGGAGAACACGGGTGTCGACTTCGTCTCGGAGGGGTTTAGAGAGGGACGGGG	1	1	CCGGGTCCTGGGACACGTCACTCGCTCCTCTCACTCCTCCTCTCCTCTGGTCCGGTACGACCTCTAACAGGACTCACGACGGAGAACACGGGTGTCGACTTCGTCTCG	IGLV1-40	2	1	IGLV1
IGLV1-40*01	ggggcagggagagatttggggaggctctgcttcagctgtgggcacaagaggcagcactcaggacaatctccagc	atggcctggtctcctctcctcctcactctcctcgctcactgcacagggtcctgggcc	atggcctggtctcctctcctcctcactctcctcgctcactgcacag	gtgactggatacaggtccaggggaggggccctgggaagcctatggattcttgctttctcctgttgtctctagaagccgaataatgatgcctgtgtctctcccacttccag	ggtcctgggcc	CCGGGTCCTGGGACACGTCACTCGCTCCTCTCACTCCTCCTCTCCTCTGGTCCGGTACGACCTCTAACAGGACTCACGACGGAGAACACGGGTGTCGACTTCGTCTCGGAGGGGTTTAGAGAGGGACGGGG	1	1	CCGGGTCCTGGGACACGTCACTCGCTCCTCTCACTCCTCCTCTCCTCTGGTCCGGTACGACCTCTAACAGGACTCACGACGGAGAACACGGGTGTCGACTTCGTCTCG	IGLV1-40	2	1	IGLV1
IGLV1-47*01	NA	NA	NA	NA	NA	NA	1	1	CCGGGTCCTGGGACACGTCACTCGCTCCTCTCACTCCTCCTCTCCTCTGGTCCGGTACGACCTCTAACAGGACTCACGACGGAGAACACGGGTGTCGACTTCGTCTCG	IGLV1-40	2	1	IGLV1
IGLV1-47*01	NA	NA	NA	NA	NA	NA	1	1	CCGGGTCCTGGGACACGTCACTCGCTCCTCTCACTCCTCCTCTCCTCTGGTCCGGTACGACCTCTAACAGGACTCACGACGGAGAACACGGGTGTCGACTTCGTCTCG	IGLV1-40	2	1	IGLV1
IGLV1-47*02	aggaagcgcatccgtgggcagggaggaggccgtgggcagccttctcctgtatgtgagacactgctcagcctcggtgaccccctgttcattaaggtgggaggaaaggaaaacaaaattcactgtgaacatctatgcatcatcaaagaaaaagcaatgagaagaaacaggaagtgaagcccagctctaatagtttatttctacttggaaataaataaaacaatatgcctgatgtgttatataaacacaataaactttttataaaaactatgaaaattatgtaaaggagcatggcttacactaaaaggaacatttaaaataatgacacccttgaaatgcaatcccaaaacacagcatccattttatttcagttacatatacggactggttttatttaaatgc…	atggccggcttccctctcctcctcaccctcctcactcactggtcctgggcc	atggccggcttccctctcctcctcaccctcctcactcact	gtgcaggtgacaggatggggaccaagagaggggccctgggaagcccatggggccctgctttctcctcttgtctcctttcgtctcttgtcaatcaccatgtctgtgtctctctcacttccag	ggtcctgggcc	CCGGGTCCTGGTCACTCACTCCTCCCACTCCTCCTCTCCCTTCGGCCGGTACGACCTCTAACAGGACTTAGGACAGAAGAGATGGTGTCGACTTCGACTCGAAGGGGGTCTAGAGAGGGAGAGAAGTATGAGACTCTCCCCCTCTCAGGTAGGTACGTTTAGTCTAGGGGGGCCAAAAACTGGGGTGGGACTCGGGACCCAGTCCGAGGACCCGAACTCATACAGTCCCACACCGTCCCCACCTCGAAACACCAGGGTCCCCCACCCCTCCTGTGTCCTGTGTCGACGGTCGGGACTCGTCTCCTGTAGTCCGTCCCGTCCACGGACCAAGACGAGACTAATGGGGTTCAGAAGAGTCTTTACCAGGGGTTCGCGGGGGATCACAGGTCTGATTCCGTT…	1	1	CCGGGTCCTGGGACGTGTCACTCACTCCTCCCACTCCTCCTCTCCCTTCGGCCGGTACGACCTCTAACAGGACTTAGGACAGAAGAGATGGTGTCGACTTCGA	IGLV1-47	20	1	IGLV1		T12G,C13A,A14C,C15G,C17G,A18T,T20A,C22T,T23C,C24A,C26T,A27C,T32C,C33A,T37C,C38T,T42C,C43T,G44C,G45C,C47T,G48T,G49C,T50G,A51G,G53C,A54G,C55G,C56T,T57A,T59G,A61C,A63T,G64C,G65T,C67A,T68C,T69A,A70G,G72A,A73C,C74T,A75T,G76A,A77G,A78G,G79A,A80C,G81A,A82G,T83A,G84A,T86A,T88A,C89T,A91G,C92T,T93G,C100T,G101C,A102G
IGLV1-47*01	NA	NA	NA	NA	NA	NA	1	1	CCGGGTCCTGGGACGTGTCACTCACTCCTCCCACTCCTCCTCTCCCTTCGGCCGGTACGACCTCTAACAGGACTTAGGACAGAAGAGATGGTGTCGACTTCGA	IGLV1-47	20	1	IGLV1		T12G,C13A,A14C,C15G,C17G,A18T,T20A,C22T,T23C,C24A,C26T,A27C,T32C,C33A,T37C,C38T,T42C,C43T,G44C,G45C,C47T,G48T,G49C,T50G,A51G,G53C,A54G,C55G,C56T,T57A,T59G,A61C,A63T,G64C,G65T,C67A,T68C,T69A,A70G,G72A,A73C,C74T,A75T,G76A,A77G,A78G,G79A,A80C,G81A,A82G,T83A,G84A,T86A,T88A,C89T,A91G,C92T,T93G,C100T,G101C,A102G
IGLV1-47*02	aggaagcgcatccgtgggcagggaggaggccgtgggcagccttctcctgtatgtgagacactgctcagcctcggtgaccccctgttcattaaggtgggaggaaaggaaaacaaaattcactgtgaacatctatgcatcatcaaagaaaaagcaatgagaagaaacaggaagtgaagcccagctctaatagtttatttctacttggaaataaataaaacaatatgcctgatgtgttatataaacacaataaactttttataaaaactatgaaaattatgtaaaggagcatggcttacactaaaaggaacatttaaaataatgacacccttgaaatgcaatcccaaaacacagcatccattttatttcagttacatatacggactggttttatttaaatgc…	atggccggcttccctctcctcctcaccctcctcactcactggtcctgggcc	atggccggcttccctctcctcctcaccctcctcactcact	gtgcaggtgacaggatggggaccaagagaggggccctgggaagcccatggggccctgctttctcctcttgtctcctttcgtctcttgtcaatcaccatgtctgtgtctctctcacttccag	ggtcctgggcc	CCGGGTCCTGGTCACTCACTCCTCCCACTCCTCCTCTCCCTTCGGCCGGTACGACCTCTAACAGGACTTAGGACAGAAGAGATGGTGTCGACTTCGACTCGAAGGGGGTCTAGAGAGGGAGAGAAGTATGAGACTCTCCCCCTCTCAGGTAGGTACGTTTAGTCTAGGGGGGCCAAAAACTGGGGTGGGACTCGGGACCCAGTCCGAGGACCCGAACTCATACAGTCCCACACCGTCCCCACCTCGAAACACCAGGGTCCCCCACCCCTCCTGTGTCCTGTGTCGACGGTCGGGACTCGTCTCCTGTAGTCCGTCCCGTCCACGGACCAAGACGAGACTAATGGGGTTCAGAAGAGTCTTTACCAGGGGTTCGCGGGGGATCACAGGTCTGATTCCGTT…	1	1	CCGGGTCCTGGGACGTGTCACTCACTCCTCCCACTCCTCCTCTCCCTTCGGCCGGTACGACCTCTAACAGGACTTAGGACAGAAGAGATGGTGTCGACTTCGA	IGLV1-47	1	1	IGLV1		T12G,C13A,A14C,C15G,C17G,A18T,T20A,C22T,T23C,C24A,C26T,A27C,T32C,C33A,T37C,C38T,T42C,C43T,G44C,G45C,C47T,G48T,G49C,T50G,A51G,G53C,A54G,C55G,C56T,T57A,T59G,A61C,A63T,G64C,G65T,C67A,T68C,T69A,A70G,G72A,A73C,C74T,A75T,G76A,A77G,A78G,G79A,A80C,G81A,A82G,T83A,G84A,T86A,T88A,C89T,A91G,C92T,T93G,C100T,G101C,A102G
IGLV1-44*01	NA	NA	NA	NA	NA	NA	1	1	CCGGGTCCTGGGACGTGTCACTCACTCCTCCCACTCCTCCTCTCCCTTCGGCCGGTACGACCTCTAACAGGACTTAGGACAGAAGAGATGGTGTCGACTTCGA	IGLV1-47	1	1	IGLV1		T12G,C13A,A14C,C15G,C17G,A18T,T20A,C22T,T23C,C24A,C26T,A27C,T32C,C33A,T37C,C38T,T42C,C43T,G44C,G45C,C47T,G48T,G49C,T50G,A51G,G53C,A54G,C55G,C56T,T57A,T59G,A61C,A63T,G64C,G65T,C67A,T68C,T69A,A70G,G72A,A73C,C74T,A75T,G76A,A77G,A78G,G79A,A80C,G81A,A82G,T83A,G84A,T86A,T88A,C89T,A91G,C92T,T93G,C100T,G101C,A102G
IGLV1-44*01	NA	NA	NA	NA	NA	NA	1	1	CCGGGTCCTGGGACGTGTCACTCACTCCTCCCACTCCTCCTCTCCCTTCGGCCGGTACGACCTCTAACAGGACTTAGGACAGAAGAGATGGTGTCGACTTCGA	IGLV1-47	1	1	IGLV1		T12G,C13A,A14C,C15G,C17G,A18T,T20A,C22T,T23C,C24A,C26T,A27C,T32C,C33A,T37C,C38T,T42C,C43T,G44C,G45C,C47T,G48T,G49C,T50G,A51G,G53C,A54G,C55G,C56T,T57A,T59G,A61C,A63T,G64C,G65T,C67A,T68C,T69A,A70G,G72A,A73C,C74T,A75T,G76A,A77G,A78G,G79A,A80C,G81A,A82G,T83A,G84A,T86A,T88A,C89T,A91G,C92T,T93G,C100T,G101C,A102G
IGLV1-44*01	NA	NA	NA	NA	NA	NA	1	1	CCGGGTCCTGGGACGTGTCACTCACTCCTCCCACTCCTCCTCTCCCTTCGGCCGGTACGACCTCTAACAGGACTTAGGACAGAAGAGATGGTGTCGACTTCGA	IGLV1-47	1	1	IGLV1		T12G,C13A,A14C,C15G,C17G,A18T,T20A,C22T,T23C,C24A,C26T,A27C,T32C,C33A,T37C,C38T,T42C,C43T,G44C,G45C,C47T,G48T,G49C,T50G,A51G,G53C,A54G,C55G,C56T,T57A,T59G,A61C,A63T,G64C,G65T,C67A,T68C,T69A,A70G,G72A,A73C,C74T,A75T,G76A,A77G,A78G,G79A,A80C,G81A,A82G,T83A,G84A,T86A,T88A,C89T,A91G,C92T,T93G,C100T,G101C,A102G
IGLV1-44*01	NA	NA	NA	NA	NA	NA	1	1	CCGGGTCCTGGGACGTGTCACTCACTCCTCCCACTCCTCCTCTCCCTTCGGCCGGTACGACCTCTAACAGGACTTAGGACAGAAGAGATGGTGTCGACTTCGA	IGLV1-47	1	1	IGLV1		T12G,C13A,A14C,C15G,C17G,A18T,T20A,C22T,T23C,C24A,C26T,A27C,T32C,C33A,T37C,C38T,T42C,C43T,G44C,G45C,C47T,G48T,G49C,T50G,A51G,G53C,A54G,C55G,C56T,T57A,T59G,A61C,A63T,G64C,G65T,C67A,T68C,T69A,A70G,G72A,A73C,C74T,A75T,G76A,A77G,A78G,G79A,A80C,G81A,A82G,T83A,G84A,T86A,T88A,C89T,A91G,C92T,T93G,C100T,G101C,A102G
IGLV1-44*01	NA	NA	NA	NA	NA	NA	1	1	CCGGGTCCTGGGACGTGTCACTCACTCCTCCCACTCCTCCTCTCCCTTCGGCCGGTACGACCTCTAACAGGACTTAGGACAGAAGAGATGGTGTCGACTTCGA	IGLV1-47	1	1	IGLV1		T12G,C13A,A14C,C15G,C17G,A18T,T20A,C22T,T23C,C24A,C26T,A27C,T32C,C33A,T37C,C38T,T42C,C43T,G44C,G45C,C47T,G48T,G49C,T50G,A51G,G53C,A54G,C55G,C56T,T57A,T59G,A61C,A63T,G64C,G65T,C67A,T68C,T69A,A70G,G72A,A73C,C74T,A75T,G76A,A77G,A78G,G79A,A80C,G81A,A82G,T83A,G84A,T86A,T88A,C89T,A91G,C92T,T93G,C100T,G101C,A102G
IGLV3-25*03	catgtgtgtaaatgcatatgctgtgtgactgtgtgtgcatgtgtgtaatgcatatgcctgtgtgtgagtgcatgtgcatgtgtgcacatgtgcatgttagtgttgccagggagtgcttcaagtatcgaatgtcccaaattcacaacttttctattttcctcacttacctcctccctgacacatgcttctcagttaagtgagttcatatgcgcaaggcctacaaacaggcaaggcatgggccatagtcagtgctgagtcagtgtcatcaaatattgttatgcttatatagaaccttgtccagggtgggccaaatgtatgcccctgtcttgtcctgacagagcagcagaaagggagactgagacaaaacaatggccagggccctggcaacacggagacacc…	atggcctggatccctctacttctccccctcctcactctctgcacaggctctgaggcc	atggcctggatccctctacttctccccctcctcactctctgcacag	gtgctgtccccaggccctgctccaggccctgctccagtcttattccccacagatcccaagttgagcctgccctgaatcccgagcaaagcccagacacagcctctgggtgcgactcctgggaatgggtcctttgtcttcaagccccctctcttgttcttccttgcag	gctctgaggcc	CCGGAGTCTCGGACACGTCTCTCACTCCTCCCCCTCTTCATCTCCCTAGGTCCGGTACCACTCTGTGGGTCTCAAGACGGAGGACCTGGGTGTCGTGTCGATCCGAGGGGTCCGGAGAGAATAAGAGAGAGTCCGAAAAATCCCATCAGTCACAAACCACAAATACGTTTAAATGAAGGAGACCCTGAGGAGGACCTCTCTACAGTGGGTTTGGTCGACACCCCCGTCGTGTCCGCTGTTCTCCTTCTTCTTCTTCGTCCTAGAGACCAATCTTTTAGTCGACGTCGGAACTTCGGGACACTAGCGTCAGTGGAAGAACCCTTAACTGAAGTACTGGTGACAGGGTTTGGAGCAACTGGACCCCAGACAGGACCCGGTCCGAGTCGTCTCGACACCTGG…	1	1	CCGGAGTCTCGGACACGTCTCTCACTCCTCCCCCTCTTCATCTCCCTAGGTCCGGTACCACTCTGTGGGTCTCAAGACGGAGGACCTGGGTGA	IGLV3-25	1	0.00641025641025641	IGLV3	IGLV3-25*03_1	T93A
IGLV3-25*03	catgtgtgtaaatgcatatgctgtgtgactgtgtgtgcatgtgtgtaatgcatatgcctgtgtgtgagtgcatgtgcatgtgtgcacatgtgcatgttagtgttgccagggagtgcttcaagtatcgaatgtcccaaattcacaacttttctattttcctcacttacctcctccctgacacatgcttctcagttaagtgagttcatatgcgcaaggcctacaaacaggcaaggcatgggccatagtcagtgctgagtcagtgtcatcaaatattgttatgcttatatagaaccttgtccagggtgggccaaatgtatgcccctgtcttgtcctgacagagcagcagaaagggagactgagacaaaacaatggccagggccctggcaacacggagacacc…	atggcctggatccctctacttctccccctcctcactctctgcacaggctctgaggcc	atggcctggatccctctacttctccccctcctcactctctgcacag	gtgctgtccccaggccctgctccaggccctgctccagtcttattccccacagatcccaagttgagcctgccctgaatcccgagcaaagcccagacacagcctctgggtgcgactcctgggaatgggtcctttgtcttcaagccccctctcttgttcttccttgcag	gctctgaggcc	CCGGAGTCTCGGACACGTCTCTCACTCCTCCCCCTCTTCATCTCCCTAGGTCCGGTACCACTCTGTGGGTCTCAAGACGGAGGACCTGGGTGTCGTGTCGATCCGAGGGGTCCGGAGAGAATAAGAGAGAGTCCGAAAAATCCCATCAGTCACAAACCACAAATACGTTTAAATGAAGGAGACCCTGAGGAGGACCTCTCTACAGTGGGTTTGGTCGACACCCCCGTCGTGTCCGCTGTTCTCCTTCTTCTTCTTCGTCCTAGAGACCAATCTTTTAGTCGACGTCGGAACTTCGGGACACTAGCGTCAGTGGAAGAACCCTTAACTGAAGTACTGGTGACAGGGTTTGGAGCAACTGGACCCCAGACAGGACCCGGTCCGAGTCGTCTCGACACCTGG…	2	2	CCGGAGTCTCGGACACGTCTCTCACTCCTCCCCCTCTTCATCTCCCTAGGTCCGGTACCACTCTGTGGGTCTCAAGACGGAGGACCTGGGTGG	IGLV3-25	71	0.455128205128205	IGLV3	IGLV3-25*03_2	T93G
IGLV3-25*03	catgtgtgtaaatgcatatgctgtgtgactgtgtgtgcatgtgtgtaatgcatatgcctgtgtgtgagtgcatgtgcatgtgtgcacatgtgcatgttagtgttgccagggagtgcttcaagtatcgaatgtcccaaattcacaacttttctattttcctcacttacctcctccctgacacatgcttctcagttaagtgagttcatatgcgcaaggcctacaaacaggcaaggcatgggccatagtcagtgctgagtcagtgtcatcaaatattgttatgcttatatagaaccttgtccagggtgggccaaatgtatgcccctgtcttgtcctgacagagcagcagaaagggagactgagacaaaacaatggccagggccctggcaacacggagacacc…	atggcctggatccctctacttctccccctcctcactctctgcacaggctctgaggcc	atggcctggatccctctacttctccccctcctcactctctgcacag	gtgctgtccccaggccctgctccaggccctgctccagtcttattccccacagatcccaagttgagcctgccctgaatcccgagcaaagcccagacacagcctctgggtgcgactcctgggaatgggtcctttgtcttcaagccccctctcttgttcttccttgcag	gctctgaggcc	CCGGAGTCTCGGACACGTCTCTCACTCCTCCCCCTCTTCATCTCCCTAGGTCCGGTACCACTCTGTGGGTCTCAAGACGGAGGACCTGGGTGTCGTGTCGATCCGAGGGGTCCGGAGAGAATAAGAGAGAGTCCGAAAAATCCCATCAGTCACAAACCACAAATACGTTTAAATGAAGGAGACCCTGAGGAGGACCTCTCTACAGTGGGTTTGGTCGACACCCCCGTCGTGTCCGCTGTTCTCCTTCTTCTTCTTCGTCCTAGAGACCAATCTTTTAGTCGACGTCGGAACTTCGGGACACTAGCGTCAGTGGAAGAACCCTTAACTGAAGTACTGGTGACAGGGTTTGGAGCAACTGGACCCCAGACAGGACCCGGTCCGAGTCGTCTCGACACCTGG…	73	3	CCGGAGTCTCGGACACGTCTCTCACTCCTCCCCCTCTTCATCTCCCTAGGTCCGGTACCACTCTGTGGGTCTCAAGACGGAGGACCTGGGTGT	IGLV3-25	84	0.538461538461538	IGLV3	IGLV3-25*03_3
IGLV3-25*03	catgtgtgtaaatgcatatgctgtgtgactgtgtgtgcatgtgtgtaatgcatatgcctgtgtgtgagtgcatgtgcatgtgtgcacatgtgcatgttagtgttgccagggagtgcttcaagtatcgaatgtcccaaattcacaacttttctattttcctcacttacctcctccctgacacatgcttctcagttaagtgagttcatatgcgcaaggcctacaaacaggcaaggcatgggccatagtcagtgctgagtcagtgtcatcaaatattgttatgcttatatagaaccttgtccagggtgggccaaatgtatgcccctgtcttgtcctgacagagcagcagaaagggagactgagacaaaacaatggccagggccctggcaacacggagacacc…	atggcctggatccctctacttctccccctcctcactctctgcacaggctctgaggcc	atggcctggatccctctacttctccccctcctcactctctgcacag	gtgctgtccccaggccctgctccaggccctgctccagtcttattccccacagatcccaagttgagcctgccctgaatcccgagcaaagcccagacacagcctctgggtgcgactcctgggaatgggtcctttgtcttcaagccccctctcttgttcttccttgcag	gctctgaggcc	CCGGAGTCTCGGACACGTCTCTCACTCCTCCCCCTCTTCATCTCCCTAGGTCCGGTACCACTCTGTGGGTCTCAAGACGGAGGACCTGGGTGTCGTGTCGATCCGAGGGGTCCGGAGAGAATAAGAGAGAGTCCGAAAAATCCCATCAGTCACAAACCACAAATACGTTTAAATGAAGGAGACCCTGAGGAGGACCTCTCTACAGTGGGTTTGGTCGACACCCCCGTCGTGTCCGCTGTTCTCCTTCTTCTTCTTCGTCCTAGAGACCAATCTTTTAGTCGACGTCGGAACTTCGGGACACTAGCGTCAGTGGAAGAACCCTTAACTGAAGTACTGGTGACAGGGTTTGGAGCAACTGGACCCCAGACAGGACCCGGTCCGAGTCGTCTCGACACCTGG…	1	1	CCGGAGTCTCGGACACGTCTCTCACTCCTCCCCCTCTTCATCTCCCTAGGTCCGGTACCACTCTGTGGGTCTCAAGACGGAGGACCTGGGTGG	IGLV3-25	14	0.5	IGLV3	IGLV3-25*03_G74C_1	T93G
IGLV3-25*03	catgtgtgtaaatgcatatgctgtgtgactgtgtgtgcatgtgtgtaatgcatatgcctgtgtgtgagtgcatgtgcatgtgtgcacatgtgcatgttagtgttgccagggagtgcttcaagtatcgaatgtcccaaattcacaacttttctattttcctcacttacctcctccctgacacatgcttctcagttaagtgagttcatatgcgcaaggcctacaaacaggcaaggcatgggccatagtcagtgctgagtcagtgtcatcaaatattgttatgcttatatagaaccttgtccagggtgggccaaatgtatgcccctgtcttgtcctgacagagcagcagaaagggagactgagacaaaacaatggccagggccctggcaacacggagacacc…	atggcctggatccctctacttctccccctcctcactctctgcacaggctctgaggcc	atggcctggatccctctacttctccccctcctcactctctgcacag	gtgctgtccccaggccctgctccaggccctgctccagtcttattccccacagatcccaagttgagcctgccctgaatcccgagcaaagcccagacacagcctctgggtgcgactcctgggaatgggtcctttgtcttcaagccccctctcttgttcttccttgcag	gctctgaggcc	CCGGAGTCTCGGACACGTCTCTCACTCCTCCCCCTCTTCATCTCCCTAGGTCCGGTACCACTCTGTGGGTCTCAAGACGGAGGACCTGGGTGTCGTGTCGATCCGAGGGGTCCGGAGAGAATAAGAGAGAGTCCGAAAAATCCCATCAGTCACAAACCACAAATACGTTTAAATGAAGGAGACCCTGAGGAGGACCTCTCTACAGTGGGTTTGGTCGACACCCCCGTCGTGTCCGCTGTTCTCCTTCTTCTTCTTCGTCCTAGAGACCAATCTTTTAGTCGACGTCGGAACTTCGGGACACTAGCGTCAGTGGAAGAACCCTTAACTGAAGTACTGGTGACAGGGTTTGGAGCAACTGGACCCCAGACAGGACCCGGTCCGAGTCGTCTCGACACCTGG…	15	2	CCGGAGTCTCGGACACGTCTCTCACTCCTCCCCCTCTTCATCTCCCTAGGTCCGGTACCACTCTGTGGGTCTCAAGACGGAGGACCTGGGTGT	IGLV3-25	14	0.5	IGLV3	IGLV3-25*03_G74C_2
IGLV3-25*02	acacatggcacatatttacaggacagcgtgataattcacttttgaaaatacagaatgtgctcatggaacaggacaatgtcatacttttggggcctgatgagcatgtccttttcacaggaccccccagagctgcccatgcatccagaaggtaccattctactctatgcaaaacgatggggcatttctatattgcagtttcttagggttccttagaaagaggccacccccaacacagagctgcacaccttgtgaccacttactgtcaattcctcaatgctgtctccaagtctcaccatgcacaagggaggaacacagagaccctggattcctagagacttgcatttcttggatgaacaaatctggggtttggttggtggcagagagctcagggctcatgtg…	atggcctggatccctctacttctccccctcttcactctctgcacaggctctgaggcc	atggcctggatccctctacttctccccctcttcactctctgcacag	gtgctgtccccaggccctgctccaggccctgctccagtcttattccccacagatcccaagttgagcctgccctgaatcccgagcaaagcccagacgcagcctctgggtgcgactcctgggaatgggtcctttgtcttcaagccccctctcttgttcttccttgcag	gctctgaggcc	CCGGAGTCTCGGACACGTCTCTCACTTCTCCCCCTCTTCATCTCCCTAGGTCCGGTACCACTCTGTGGGTCTCAAGACGGAGGACCTGGGTGTCGTGTCGATCCGAGGGGTCCGGAGAGAATAAGAGAGAGTCCGAAAAATCCCATCAGTCACAAACCACAAATACGTTTAAATGAAGGAGACCCTGAGGAGAACCTCTCTACAGTGGGTTTGGTCGACACCCCCGTCGTGTCCGCTGTTCTCCTTCTTCTTCTTCGTCCTAGAGACCAATCTTTTAGTCGACGTCGGAACTTCGGGACACTAGCGTCAGTGGAAGAACCCTTAACTGAAGTACTGGTGACAGGGTTTGGAGCAACTGGACCCCAGACAGGACCCGGTCCGAGTCGTCTCGACACCTGG…	1	1	CCGGAGTCTCGGACACGTCTCTCACTTCTCCCCCTCTTCATCTCCCTAGGTCCGGTACCACTCTGTGGGTCTCAAGACGGAGGACCTGGGTGG	IGLV3-25	29	0.467741935483871	IGLV3	IGLV3-25*02_1	T93G
IGLV3-25*02	acacatggcacatatttacaggacagcgtgataattcacttttgaaaatacagaatgtgctcatggaacaggacaatgtcatacttttggggcctgatgagcatgtccttttcacaggaccccccagagctgcccatgcatccagaaggtaccattctactctatgcaaaacgatggggcatttctatattgcagtttcttagggttccttagaaagaggccacccccaacacagagctgcacaccttgtgaccacttactgtcaattcctcaatgctgtctccaagtctcaccatgcacaagggaggaacacagagaccctggattcctagagacttgcatttcttggatgaacaaatctggggtttggttggtggcagagagctcagggctcatgtg…	atggcctggatccctctacttctccccctcttcactctctgcacaggctctgaggcc	atggcctggatccctctacttctccccctcttcactctctgcacag	gtgctgtccccaggccctgctccaggccctgctccagtcttattccccacagatcccaagttgagcctgccctgaatcccgagcaaagcccagacgcagcctctgggtgcgactcctgggaatgggtcctttgtcttcaagccccctctcttgttcttccttgcag	gctctgaggcc	CCGGAGTCTCGGACACGTCTCTCACTTCTCCCCCTCTTCATCTCCCTAGGTCCGGTACCACTCTGTGGGTCTCAAGACGGAGGACCTGGGTGTCGTGTCGATCCGAGGGGTCCGGAGAGAATAAGAGAGAGTCCGAAAAATCCCATCAGTCACAAACCACAAATACGTTTAAATGAAGGAGACCCTGAGGAGAACCTCTCTACAGTGGGTTTGGTCGACACCCCCGTCGTGTCCGCTGTTCTCCTTCTTCTTCTTCGTCCTAGAGACCAATCTTTTAGTCGACGTCGGAACTTCGGGACACTAGCGTCAGTGGAAGAACCCTTAACTGAAGTACTGGTGACAGGGTTTGGAGCAACTGGACCCCAGACAGGACCCGGTCCGAGTCGTCTCGACACCTGG…	30	2	CCGGAGTCTCGGACACGTCTCTCACTTCTCCCCCTCTTCATCTCCCTAGGTCCGGTACCACTCTGTGGGTCTCAAGACGGAGGACCTGGGTGT	IGLV3-25	33	0.532258064516129	IGLV3	IGLV3-25*02_2
IGLV3-25*02	acacatggcacatatttacaggacagcgtgataattcacttttgaaaatacagaatgtgctcatggaacaggacaatgtcatacttttggggcctgatgagcatgtccttttcacaggaccccccagagctgcccatgcatccagaaggtaccattctactctatgcaaaacgatggggcatttctatattgcagtttcttagggttccttagaaagaggccacccccaacacagagctgcacaccttgtgaccacttactgtcaattcctcaatgctgtctccaagtctcaccatgcacaagggaggaacacagagaccctggattcctagagacttgcatttcttggatgaacaaatctggggtttggttggtggcagagagctcagggctcatgtg…	atggcctggatccctctacttctccccctcttcactctctgcacaggctctgaggcc	atggcctggatccctctacttctccccctcttcactctctgcacag	gtgctgtccccaggccctgctccaggccctgctccagtcttattccccacagatcccaagttgagcctgccctgaatcccgagcaaagcccagacgcagcctctgggtgcgactcctgggaatgggtcctttgtcttcaagccccctctcttgttcttccttgcag	gctctgaggcc	CCGGAGTCTCGGACACGTCTCTCACTTCTCCCCCTCTTCATCTCCCTAGGTCCGGTACCACTCTGTGGGTCTCAAGACGGAGGACCTGGGTGTCGTGTCGATCCGAGGGGTCCGGAGAGAATAAGAGAGAGTCCGAAAAATCCCATCAGTCACAAACCACAAATACGTTTAAATGAAGGAGACCCTGAGGAGAACCTCTCTACAGTGGGTTTGGTCGACACCCCCGTCGTGTCCGCTGTTCTCCTTCTTCTTCTTCGTCCTAGAGACCAATCTTTTAGTCGACGTCGGAACTTCGGGACACTAGCGTCAGTGGAAGAACCCTTAACTGAAGTACTGGTGACAGGGTTTGGAGCAACTGGACCCCAGACAGGACCCGGTCCGAGTCGTCTCGACACCTGG…	1	1	CCGGAGTCTCGGACACGTCTCTCACTTCTCCCCCTCTTCATCTCCCTAGGTCCGGTACCACTCTGTGGGTCTCAAGACGGAGGACCTGGGTGG	IGLV3-25	1	0.5	IGLV3	IGLV3-25*02_A81G_1	T93G
IGLV3-25*02	acacatggcacatatttacaggacagcgtgataattcacttttgaaaatacagaatgtgctcatggaacaggacaatgtcatacttttggggcctgatgagcatgtccttttcacaggaccccccagagctgcccatgcatccagaaggtaccattctactctatgcaaaacgatggggcatttctatattgcagtttcttagggttccttagaaagaggccacccccaacacagagctgcacaccttgtgaccacttactgtcaattcctcaatgctgtctccaagtctcaccatgcacaagggaggaacacagagaccctggattcctagagacttgcatttcttggatgaacaaatctggggtttggttggtggcagagagctcagggctcatgtg…	atggcctggatccctctacttctccccctcttcactctctgcacaggctctgaggcc	atggcctggatccctctacttctccccctcttcactctctgcacag	gtgctgtccccaggccctgctccaggccctgctccagtcttattccccacagatcccaagttgagcctgccctgaatcccgagcaaagcccagacgcagcctctgggtgcgactcctgggaatgggtcctttgtcttcaagccccctctcttgttcttccttgcag	gctctgaggcc	CCGGAGTCTCGGACACGTCTCTCACTTCTCCCCCTCTTCATCTCCCTAGGTCCGGTACCACTCTGTGGGTCTCAAGACGGAGGACCTGGGTGTCGTGTCGATCCGAGGGGTCCGGAGAGAATAAGAGAGAGTCCGAAAAATCCCATCAGTCACAAACCACAAATACGTTTAAATGAAGGAGACCCTGAGGAGAACCTCTCTACAGTGGGTTTGGTCGACACCCCCGTCGTGTCCGCTGTTCTCCTTCTTCTTCTTCGTCCTAGAGACCAATCTTTTAGTCGACGTCGGAACTTCGGGACACTAGCGTCAGTGGAAGAACCCTTAACTGAAGTACTGGTGACAGGGTTTGGAGCAACTGGACCCCAGACAGGACCCGGTCCGAGTCGTCTCGACACCTGG…	2	2	CCGGAGTCTCGGACACGTCTCTCACTTCTCCCCCTCTTCATCTCCCTAGGTCCGGTACCACTCTGTGGGTCTCAAGACGGAGGACCTGGGTGT	IGLV3-25	1	0.5	IGLV3	IGLV3-25*02_A81G_2
IGLV6-57*02	NA	atggcctgggctccactacttctcaccctcctcgctcactgcacaggttcttgggcc	atggcctgggctccactacttctcaccctcctcgctcactgcacag	gtggctgcctgcaaggaattcagggagcgttcctggatgtcacctgggctgatgatctgttcctcctgcctgggaaccagtcttcatctctccccactgatctctgtgttgctctcttcttgcag	gttcttgggcc	CCGGGTTCTTGGACACGTCACTCGCTCCTCCCACTCTTCATCACCTCGGGTCCGGTANA	1	1	CCGGGTTCTTGGACACGTCACTCGCTCCTCCCACTCTTCATCACCTCGGGTCCGGTATCACCTCTACGAGGTCCGAGACGAAGGACTCGAG	IGLV6-57	3	0.0666666666666667	IGLV6	IGLV6-57*02_1	A59C
IGLV6-57*02	NA	atggcctgggctccactacttctcaccctcctcgctcactgcacaggttcttgggcc	atggcctgggctccactacttctcaccctcctcgctcactgcacag	gtggctgcctgcaaggaattcagggagcgttcctggatgtcacctgggctgatgatctgttcctcctgcctgggaaccagtcttcatctctccccactgatctctgtgttgctctcttcttgcag	gttcttgggcc	CCGGGTTCTTGGACACGTCACTCGCTCCTCCCACTCTTCATCACCTCGGGTCCGGTANA	4	2	CCGGGTTCTTGGACACGTCACTCGCTCCTCCCACTCTTCATCACCTCGGGTCCGGTATCACCTCTACGAGGTCCGAGACGAAGGACTCGAT	IGLV6-57	42	0.933333333333333	IGLV6	IGLV6-57*02_2	A59C
IGLV6-57*03	actgccctccagatggtgttgctcctcccccttctatgaccacttttcagccataaccttgtctgaggtcaaaggagggggttgtgcaacctccagaaagggagaaatttgcatggagccctaccactctgaggatacgcgtgacagataagaagggctggtgggatcagtcctggtggtagctcaggaagcagagcctggagcatctccact	atggcctgggctccactacttctcaccctcctcgctcactgcacaggttcttgggcc	atggcctgggctccactacttctcaccctcctcgctcactgcacag	gtggctgcctgcaaggaattcagggagcgttcctggatgtcacctgggctgatgatctgttcctcctgcctgggaaccagtcttcatctctccccactgatctctgtgttgctctcttcttgcag	gttcttgggcc	CCGGGTTCTTGGACACGTCACTCGCTCCTCCCACTCTTCATCACCTCGGGTCCGGTATCACCTCTACGAGGTCCGAGACGAAGGACTCGATGGTGGTCCTGACTAGGGTGGTCGGGAAGAATAGACAGTGCGCATAGGAGTCTCACCATCCCGAGGTACGTTTAAAGAGGGAAAGACCTCCAACGTGTTGGGGGAGGAAACTGGAGTCTGTTCCAATACCGACTTTTCACCAGTATCTTCCCCCTCCTCGTTGTGGTAGACCTCCCGTCA	1	1	CCGGGTTCTTGGACACGTCACTCGCTCCTCCCACTCTTCATCACCTCGGGTCCGGTATCACCTCTACGAGGTCCGAGACGAAGGACTCGAG	IGLV6-57	1	0.037037037037037	IGLV6	IGLV6-57*03_C21G_1	T91G
IGLV6-57*03	actgccctccagatggtgttgctcctcccccttctatgaccacttttcagccataaccttgtctgaggtcaaaggagggggttgtgcaacctccagaaagggagaaatttgcatggagccctaccactctgaggatacgcgtgacagataagaagggctggtgggatcagtcctggtggtagctcaggaagcagagcctggagcatctccact	atggcctgggctccactacttctcaccctcctcgctcactgcacaggttcttgggcc	atggcctgggctccactacttctcaccctcctcgctcactgcacag	gtggctgcctgcaaggaattcagggagcgttcctggatgtcacctgggctgatgatctgttcctcctgcctgggaaccagtcttcatctctccccactgatctctgtgttgctctcttcttgcag	gttcttgggcc	CCGGGTTCTTGGACACGTCACTCGCTCCTCCCACTCTTCATCACCTCGGGTCCGGTATCACCTCTACGAGGTCCGAGACGAAGGACTCGATGGTGGTCCTGACTAGGGTGGTCGGGAAGAATAGACAGTGCGCATAGGAGTCTCACCATCCCGAGGTACGTTTAAAGAGGGAAAGACCTCCAACGTGTTGGGGGAGGAAACTGGAGTCTGTTCCAATACCGACTTTTCACCAGTATCTTCCCCCTCCTCGTTGTGGTAGACCTCCCGTCA	2	2	CCGGGTTCTTGGACACGTCACTCGCTCCTCCCACTCTTCATCACCTCGGGTCCGGTATCACCTCTACGAGGTCCGAGACGAAGGACTCGAT	IGLV6-57	26	0.962962962962963	IGLV6	IGLV6-57*03_C21G_2
IGLV6-57*01	NA	NA	NA	NA	NA	NA	2	2	CCGGGTTCTTGGACACGTCACTCGCTCCTCCCACTCTTCATCACCTCGGGTCCGGTATCACCTCTACGAGGTCCGAGACGAAGGACTCGAT	IGLV6-57	26	0.962962962962963	IGLV6	IGLV6-57*03_C21G_2
IGLV6-57*01	NA	NA	NA	NA	NA	NA	2	2	CCGGGTTCTTGGACACGTCACTCGCTCCTCCCACTCTTCATCACCTCGGGTCCGGTATCACCTCTACGAGGTCCGAGACGAAGGACTCGAT	IGLV6-57	26	0.962962962962963	IGLV6	IGLV6-57*03_C21G_2
IGLV6-57*03	actgccctccagatggtgttgctcctcccccttctatgaccacttttcagccataaccttgtctgaggtcaaaggagggggttgtgcaacctccagaaagggagaaatttgcatggagccctaccactctgaggatacgcgtgacagataagaagggctggtgggatcagtcctggtggtagctcaggaagcagagcctggagcatctccact	atggcctgggctccactacttctcaccctcctcgctcactgcacaggttcttgggcc	atggcctgggctccactacttctcaccctcctcgctcactgcacag	gtggctgcctgcaaggaattcagggagcgttcctggatgtcacctgggctgatgatctgttcctcctgcctgggaaccagtcttcatctctccccactgatctctgtgttgctctcttcttgcag	gttcttgggcc	CCGGGTTCTTGGACACGTCACTCGCTCCTCCCACTCTTCATCACCTCGGGTCCGGTATCACCTCTACGAGGTCCGAGACGAAGGACTCGATGGTGGTCCTGACTAGGGTGGTCGGGAAGAATAGACAGTGCGCATAGGAGTCTCACCATCCCGAGGTACGTTTAAAGAGGGAAAGACCTCCAACGTGTTGGGGGAGGAAACTGGAGTCTGTTCCAATACCGACTTTTCACCAGTATCTTCCCCCTCCTCGTTGTGGTAGACCTCCCGTCA	1	1	CCGGGTTCTTGGACACGTCACTCGCTCCTCCCACTCTTCATCACCTCGGGTCCGGTATCACCTCTACGAGGTCCGAGACGAAGGACTCGAT	IGLV6-57	16	1	IGLV6
IGLV6-57*03	actgccctccagatggtgttgctcctcccccttctatgaccacttttcagccataaccttgtctgaggtcaaaggagggggttgtgcaacctccagaaagggagaaatttgcatggagccctaccactctgaggatacgcgtgacagataagaagggctggtgggatcagtcctggtggtagctcaggaagcagagcctggagcatctccact	atggcctgggctccactacttctcaccctcctcgctcactgcacaggttcttgggcc	atggcctgggctccactacttctcaccctcctcgctcactgcacag	gtggctgcctgcaaggaattcagggagcgttcctggatgtcacctgggctgatgatctgttcctcctgcctgggaaccagtcttcatctctccccactgatctctgtgttgctctcttcttgcag	gttcttgggcc	CCGGGTTCTTGGACACGTCACTCGCTCCTCCCACTCTTCATCACCTCGGGTCCGGTATCACCTCTACGAGGTCCGAGACGAAGGACTCGATGGTGGTCCTGACTAGGGTGGTCGGGAAGAATAGACAGTGCGCATAGGAGTCTCACCATCCCGAGGTACGTTTAAAGAGGGAAAGACCTCCAACGTGTTGGGGGAGGAAACTGGAGTCTGTTCCAATACCGACTTTTCACCAGTATCTTCCCCCTCCTCGTTGTGGTAGACCTCCCGTCA	1	1	CCGGGTTCTTGGACACGTCACTCGCTCCTCCCACTCTTCATCACCTCGGGTCCGGTATCACCTCTACGAGGTCCGAGACGAAGGACTCGAT	IGLV6-57	1	1	IGLV6
IGLV3-21*04	tttatcacacactcgtcattttgtccacaatgtccaaagtttctaaagtgctgtctaatagatagaggttctttgtgcgctgaactaaaagctcttgggttggacaatggtgatgtttgcacaacatttttactgtacttactgccgcttaattacacacttaaaaatgattaaaaggatgagacattttgttatgtttattttaccataataaaaatattgcatgctcaggaagcaaagtaattttgcaattatacaactgttaaaaatggaagaattatgtactgagcgccattttctctgttgtttatgccacaattcaactttctctctctctcactctttctctaattagcaatgatcttctgtttggtccaaggtcacacatttccagtcttc…	atggcctggaccgttctcctcctcggcctcctctctcactgcacaggctctgtgacc	atggcctggaccgttctcctcctcggcctcctctctcactgcacag	gtgatccccccagggtctcaccaacctgcccagcccaagggttctgggtccagcgtgtccttgattctgagctcaggagggcccttcctgtggtgggcaggatgctcatgaccctgctgcagggtgggaggctggtggggctgaactccccccaaactgtgctcaaaggcttgtgagagcctgagggactgcacctgccaggagagagtagtgagttttcagttcaaagtctccatacaacaggaaagtcatgggccactggggctggggctgattgcaggggataccctgagggttcacagactctctggagcttgtctgggacagcagggcaagggatttcataagaagcatctttcacctgcaagccaacctctctctcatttatttatttattta…	gctctgtgacc	CCAGTGTCTCGGACACGTCACTCTCTCCTCCGGCTCCTCCTCTTGCCAGGTCCGGTACCGACTCCGTGGTGGTCACGACGAAGGAATCCGGGTCTGACTCGTCCAAGGAGGGTCCGGAGAGAATAGGGGAACGACCTCTCTCGCCGGGTACTACGTTTAGTCGTCTCAGTCTCCGACGACGACCTCCTCTAGACACCAAAGGTCTCTTCCTGAGTCGGGGTTTCCTTTGTCTCTCTCCTCCCGACCGGGGACGAATGGGTGGGGAGTCGGGTACGCTAAAAGGAAGTGGGTGACCAGGGTACCAGACCCGAGTGTAGAAATGGGTCCAACACGGGTCGGAACGAGGAACCGACCCAACCAGCACCTTTTCGAGTCTCGACTGAAGGAGACATAAAAGAT…	31	1	CCAGTGTCTCGGACACGTCACTCTCTCCTCCGGCTCCTCCTCTTTCCAGGTCCGGTACCGACTCCGTGGTGGTCACGACGAAGGAATCCGGGTCTGA	IGLV3-21	30	0.5	IGLV3	IGLV3-21*04_1	G45T
IGLV3-21*04	tttatcacacactcgtcattttgtccacaatgtccaaagtttctaaagtgctgtctaatagatagaggttctttgtgcgctgaactaaaagctcttgggttggacaatggtgatgtttgcacaacatttttactgtacttactgccgcttaattacacacttaaaaatgattaaaaggatgagacattttgttatgtttattttaccataataaaaatattgcatgctcaggaagcaaagtaattttgcaattatacaactgttaaaaatggaagaattatgtactgagcgccattttctctgttgtttatgccacaattcaactttctctctctctcactctttctctaattagcaatgatcttctgtttggtccaaggtcacacatttccagtcttc…	atggcctggaccgttctcctcctcggcctcctctctcactgcacaggctctgtgacc	atggcctggaccgttctcctcctcggcctcctctctcactgcacag	gtgatccccccagggtctcaccaacctgcccagcccaagggttctgggtccagcgtgtccttgattctgagctcaggagggcccttcctgtggtgggcaggatgctcatgaccctgctgcagggtgggaggctggtggggctgaactccccccaaactgtgctcaaaggcttgtgagagcctgagggactgcacctgccaggagagagtagtgagttttcagttcaaagtctccatacaacaggaaagtcatgggccactggggctggggctgattgcaggggataccctgagggttcacagactctctggagcttgtctgggacagcagggcaagggatttcataagaagcatctttcacctgcaagccaacctctctctcatttatttatttattta…	gctctgtgacc	CCAGTGTCTCGGACACGTCACTCTCTCCTCCGGCTCCTCCTCTTGCCAGGTCCGGTACCGACTCCGTGGTGGTCACGACGAAGGAATCCGGGTCTGACTCGTCCAAGGAGGGTCCGGAGAGAATAGGGGAACGACCTCTCTCGCCGGGTACTACGTTTAGTCGTCTCAGTCTCCGACGACGACCTCCTCTAGACACCAAAGGTCTCTTCCTGAGTCGGGGTTTCCTTTGTCTCTCTCCTCCCGACCGGGGACGAATGGGTGGGGAGTCGGGTACGCTAAAAGGAAGTGGGTGACCAGGGTACCAGACCCGAGTGTAGAAATGGGTCCAACACGGGTCGGAACGAGGAACCGACCCAACCAGCACCTTTTCGAGTCTCGACTGAAGGAGACATAAAAGAT…	1	2	CCAGTGTCTCGGACACGTCACTCTCTCCTCCGGCTCCTCCTCTTGCCAGGTCCGGTACCGACTCCGTGGTGGTCACGACGAAGGAATCCGGGTCTGA	IGLV3-21	30	0.5	IGLV3	IGLV3-21*04_2
IGLV3-21*02	tctgtatgttcctgggagatgtggaccacgggggttagaggtgaaggggattgggaagctttcatgttctctctcaccatctcccttgcttatctaacacactcttacacacctactttattggagcttctgctctacaaacatggctgagctctaaattagagacttttgaaagtgcagacggatgcaggaactcgtccatctggagactttccaccacttgaagcagtgaacacgtctgtgcaaggctcagaatttcaagtgacaggatgttgggatttcaaagaaaactaaatctttggatgaaccacgacagaagagggaaggttcacacatttccctgctgcttgggcctcagtgaggactgactcagccagtctcaggctcctggagaccgcc…	atggcctggaccgttctcctcctcggcctcctctctcactgcacaggctctgtgacc	atggcctggaccgttctcctcctcggcctcctctctcactgcacag	gtgatccccccagggtctcaccaacctgcccagcccaagggttctgggtccagcgtgtccttgattctgagctcaggagggcccttcctgtggtgggcaggatgctcatgaccctgctgcagggtgggaggctggtggggctgaactccccccaaactgtgctcaaaggcttgtgagagcctgagggactgcacctgccaggagagagtagtgagttttcagttcaaagtctccatacaacaggaaagtcatgggccactggggctggggctgattgcaggggataccctgagggttcacagactctctggagcttgtctgggacagcagggcaagggatttcataagaagcatctttcacctgcaagccaacctctctcttatttatttatttattta…	gctctgtgacc	CCAGTGTCTCGGACACGTCACTCTCTCCTCCGGCTCCTCCTCTTGCCAGGTCCGGTACCGACTCCGTGGTGGTCACGACGAAGGAATCCGGGTCTGACTCGTCCAAGGAGGGTCCGGAGAGAATAGGGGAACGACCTCTCTCGCCGGGTACTACGTTTAGTCGTCTCAGTCTCCGACGACGACCTCCTCTAGACACCAAAGGTCTCTTCCTGAGTCGGGGTTTCCTTTGTCTCTCTCCTCCCGACCGGGGACGAATGGGTGGGGGAGTCGGGTACGCTAAAAGGAAGTGGGTGACCAGGGTACCAGACCCGAGTGTAGAAATGGGTCCAACACGGGTCGGAACGAGGAACCGACCCAACCAGCACCTTTTCGAGTCTCGACTGAAGGAGACATAAAAGA…	1	1	CCAGTGTCTCGGACACGTCACTCTCTCCTCCGGCTCCTCCTCTTGCCAGGTCCGGTACCGACTCCGTGGTGGTCACGACGAAGGAATCCGGGTCTGA	IGLV3-21	64	1	IGLV3
IGLV3-21*03	NA	atggcctggaccgttctcctcctcggcctcctctctcactgcacaggctctgtgacc	atggcctggaccgttctcctcctcggcctcctctctcactgcacag	gtgatccccccagggtctcaccaacctgcccagcccaagggttctgggtccagcgtgtccttgattctgagctcaggagggcccttcctgtggtggcaggatgctcatgaccctgctgcagggtgggaggctggtggggctgaactccccccaaactgtgctcaaaggcttgtgagagcctgagggactgcacctgccaggagagagtagtgagttttcagttcaaagtctccatacaacaggaaagtcatgggccactggggctggggctgattgcaggggataccctgagggttcacagactctctggagcttgtctgggacagcagggcaagggatttcataagaagcatctttcacctgcaagccaacctctctctcatttatttatttatttat…	gctctgtgacc	CCAGTGTCTCGGACACGTCACTCTCTCCTCCGGCTCCTCCTCTTGCCAGGTCCGGTANA	1	1	CCAGTGTCTCGGACACGTCACTCTCTCCTCCGGCTCCTCCTCTTGCCAGGTCCGGTACCGACTCCGTGGTGGTCACGACGAAGGAATCCGGGTCTGA	IGLV3-21	26	1	IGLV3		A59C
IGLV3-21*04	tttatcacacactcgtcattttgtccacaatgtccaaagtttctaaagtgctgtctaatagatagaggttctttgtgcgctgaactaaaagctcttgggttggacaatggtgatgtttgcacaacatttttactgtacttactgccgcttaattacacacttaaaaatgattaaaaggatgagacattttgttatgtttattttaccataataaaaatattgcatgctcaggaagcaaagtaattttgcaattatacaactgttaaaaatggaagaattatgtactgagcgccattttctctgttgtttatgccacaattcaactttctctctctctcactctttctctaattagcaatgatcttctgtttggtccaaggtcacacatttccagtcttc…	atggcctggaccgttctcctcctcggcctcctctctcactgcacaggctctgtgacc	atggcctggaccgttctcctcctcggcctcctctctcactgcacag	gtgatccccccagggtctcaccaacctgcccagcccaagggttctgggtccagcgtgtccttgattctgagctcaggagggcccttcctgtggtgggcaggatgctcatgaccctgctgcagggtgggaggctggtggggctgaactccccccaaactgtgctcaaaggcttgtgagagcctgagggactgcacctgccaggagagagtagtgagttttcagttcaaagtctccatacaacaggaaagtcatgggccactggggctggggctgattgcaggggataccctgagggttcacagactctctggagcttgtctgggacagcagggcaagggatttcataagaagcatctttcacctgcaagccaacctctctctcatttatttatttattta…	gctctgtgacc	CCAGTGTCTCGGACACGTCACTCTCTCCTCCGGCTCCTCCTCTTGCCAGGTCCGGTACCGACTCCGTGGTGGTCACGACGAAGGAATCCGGGTCTGACTCGTCCAAGGAGGGTCCGGAGAGAATAGGGGAACGACCTCTCTCGCCGGGTACTACGTTTAGTCGTCTCAGTCTCCGACGACGACCTCCTCTAGACACCAAAGGTCTCTTCCTGAGTCGGGGTTTCCTTTGTCTCTCTCCTCCCGACCGGGGACGAATGGGTGGGGAGTCGGGTACGCTAAAAGGAAGTGGGTGACCAGGGTACCAGACCCGAGTGTAGAAATGGGTCCAACACGGGTCGGAACGAGGAACCGACCCAACCAGCACCTTTTCGAGTCTCGACTGAAGGAGACATAAAAGAT…	1	1	CCAGTGTCTCGGACACGTCACTCTCTCCTCCGGCTCCTCCTCTTGCCAGGTCCGGTACCGACTCCGTGGTGGTCACGACGAAGGAATCCGGGTCTGA	IGLV3-21	2	1	IGLV3
IGLV7-46*01	NA	NA	NA	NA	NA	NA	1	1	CCAGTGTCTCGGACACGTCACTCTCTCCTCCGGCTCCTCCTCTTGCCAGGTCCGGTACCGACTCCGTGGTGGTCACGACGAAGGAATCCGGGTCTGA	IGLV3-21	2	1	IGLV3
IGLV7-46*01	NA	NA	NA	NA	NA	NA	1	1	CCAGTGTCTCGGACACGTCACTCTCTCCTCCGGCTCCTCCTCTTGCCAGGTCCGGTACCGACTCCGTGGTGGTCACGACGAAGGAATCCGGGTCTGA	IGLV3-21	2	1	IGLV3
IGLV7-46*01	NA	NA	NA	NA	NA	NA	1	1	CCAGTGTCTCGGACACGTCACTCTCTCCTCCGGCTCCTCCTCTTGCCAGGTCCGGTACCGACTCCGTGGTGGTCACGACGAAGGAATCCGGGTCTGA	IGLV3-21	2	1	IGLV3
IGLV7-46*01	NA	NA	NA	NA	NA	NA	1	1	CCAGTGTCTCGGACACGTCACTCTCTCCTCCGGCTCCTCCTCTTGCCAGGTCCGGTACCGACTCCGTGGTGGTCACGACGAAGGAATCCGGGTCTGA	IGLV3-21	2	1	IGLV3
IGLV7-46*02	gatccaggtttatttctttcacatttggcttgccaattatcccagcaccatttcttgaacagggtgtcctagagtatagtttgaagttaggtaacctgatgcctctggatatgctttttgttgttgttgttgtttgtttgttttttcttagtcttgctttggctatgcaggctcttttttggttccatatgaattttaggattgttttttctagttctgtgataaatgatgttggtattttgatgggaattgcattgaatttgtagattgcttttggtagtatgatcattttcacaatattgattctacccattcatgagcatgggatgtgtttttatttgtttgtgtcatctatgatttctttcagcagtgttttgtagttttctttgtagagttctt…	atggcctggactcctctctttctgttcctcctcacttgctgcccagggtccaattcc	atggcctggactcctctctttctgttcctcctcacttgctgcccag	gttaagagagatttcaaataccagcctttggagggatccctttttctccctttctaattcctaatatatgtctgttttttttgtttcag	ggtccaattcc	CCTTAACCTGGGACCCGTCGTTCACTCCTCCTTGTCTTTCTCTCCTCAGGTCCGGTACCACGACTATAACCTTCCCTGGGGACCACGGTCTCGACCCCGACCTAAGACTACCGAGAAATAGAGGATAACTCGAGAGGCGTGCCTCCCCCACACGACACACGACGAAATACGTTTAGAAATGACGGAAATAGTGGTGGACCCAGGTGTCGGGACTCTCGTCGATGTGACACCCCCCGGTCGGGTCCCACCGACACACGACACCTAAACAGGACACCCTCCTTCGTCGACGAGATTGTAAAGGTACTCAGTCACTCGTAGACACGTCCCAAGTAATTCAAACTTGGAGAACTCGAAGAATGTTAGGTTCTCTGGGTCTGGTGGGGGACCACCGAAAGGACC…	1	1	CCTTAACCTGGGACCCGTCGTTCACTCCTCCTTGTCTTTCTCTCCTCAGGTCCGGTACCACGACTATAACCTTCCCTGGGGACCACGGT	IGLV7-46	2	1	IGLV7
IGLV3-10*01	NA	NA	NA	NA	NA	NA	1	1	CCTTAACCTGGGACCCGTCGTTCACTCCTCCTTGTCTTTCTCTCCTCAGGTCCGGTACCACGACTATAACCTTCCCTGGGGACCACGGT	IGLV7-46	2	1	IGLV7
IGLV3-10*01	NA	NA	NA	NA	NA	NA	1	1	CCTTAACCTGGGACCCGTCGTTCACTCCTCCTTGTCTTTCTCTCCTCAGGTCCGGTACCACGACTATAACCTTCCCTGGGGACCACGGT	IGLV7-46	2	1	IGLV7
IGLV2-18*02	NA	NA	NA	gatccttaactcctgctcctcaggctcacctgggcccagcactgacttactaaaatgtgtttcttcctttttccag	gatcctgggct	NANA	14	1	TCGGGTCCTAGGACACGGGACTCACTCCTCCCACTCCTCCTCGTCTCGGGTCCGGTACCACCTCTATAAGGCTCTCTCGACGGAGGACTCTAGGGT	IGLV2-18	39	0.75	IGLV2	IGLV2-18*02_1	A2C,A4G
IGLV2-18*02	NA	NA	NA	gatccttaactcctgctcctcaggctcacctgggcccagcactgacttactaaaatgtgtttcttcctttttccag	gatcctgggct	NANA	1	2	TCGGGTCCTAGGACACGGGACTCACTCCTCCCACTCCTCCTCGTCTCGGGTCCGGTACCACCTCTATAAGGCTCTCTCGACGGAGGACTCTAGGGG	IGLV2-18	13	0.25	IGLV2	IGLV2-18*02_2	A2C,A4G
IGLV2-18*01	NA	NA	NA	NA	NA	NA	1	2	TCGGGTCCTAGGACACGGGACTCACTCCTCCCACTCCTCCTCGTCTCGGGTCCGGTACCACCTCTATAAGGCTCTCTCGACGGAGGACTCTAGGGG	IGLV2-18	13	0.25	IGLV2	IGLV2-18*02_2	A2C,A4G
IGLV2-18*01	NA	NA	NA	NA	NA	NA	1	2	TCGGGTCCTAGGACACGGGACTCACTCCTCCCACTCCTCCTCGTCTCGGGTCCGGTACCACCTCTATAAGGCTCTCTCGACGGAGGACTCTAGGGG	IGLV2-18	13	0.25	IGLV2	IGLV2-18*02_2	A2C,A4G
IGLV2-18*01	NA	NA	NA	NA	NA	NA	1	2	TCGGGTCCTAGGACACGGGACTCACTCCTCCCACTCCTCCTCGTCTCGGGTCCGGTACCACCTCTATAAGGCTCTCTCGACGGAGGACTCTAGGGG	IGLV2-18	13	0.25	IGLV2	IGLV2-18*02_2	A2C,A4G
IGLV1-51*01	NA	NA	NA	NA	NA	NA	1	2	TCGGGTCCTAGGACACGGGACTCACTCCTCCCACTCCTCCTCGTCTCGGGTCCGGTACCACCTCTATAAGGCTCTCTCGACGGAGGACTCTAGGGG	IGLV2-18	13	0.25	IGLV2	IGLV2-18*02_2	A2C,A4G
IGLV1-51*01	NA	NA	NA	NA	NA	NA	1	2	TCGGGTCCTAGGACACGGGACTCACTCCTCCCACTCCTCCTCGTCTCGGGTCCGGTACCACCTCTATAAGGCTCTCTCGACGGAGGACTCTAGGGG	IGLV2-18	13	0.25	IGLV2	IGLV2-18*02_2	A2C,A4G
IGLV1-51*01	NA	NA	NA	NA	NA	NA	1	2	TCGGGTCCTAGGACACGGGACTCACTCCTCCCACTCCTCCTCGTCTCGGGTCCGGTACCACCTCTATAAGGCTCTCTCGACGGAGGACTCTAGGGG	IGLV2-18	13	0.25	IGLV2	IGLV2-18*02_2	A2C,A4G
IGLV1-51*01	NA	NA	NA	NA	NA	NA	1	2	TCGGGTCCTAGGACACGGGACTCACTCCTCCCACTCCTCCTCGTCTCGGGTCCGGTACCACCTCTATAAGGCTCTCTCGACGGAGGACTCTAGGGG	IGLV2-18	13	0.25	IGLV2	IGLV2-18*02_2	A2C,A4G
IGLV1-51*01	NA	NA	NA	NA	NA	NA	1	2	TCGGGTCCTAGGACACGGGACTCACTCCTCCCACTCCTCCTCGTCTCGGGTCCGGTACCACCTCTATAAGGCTCTCTCGACGGAGGACTCTAGGGG	IGLV2-18	13	0.25	IGLV2	IGLV2-18*02_2	A2C,A4G
IGLV1-51*02	NA	NA	NA	NA	ggtcctgggcc	NANA	22	1	CCGGGTCCTGGGACCTTCGTCCTCTCTGTGTCTGTGCCACTAAGAACCAGATCTCTCTCTTCCTCTTTCGTCCCGGAGTACCCGAAGGACCTGGGGAGGGGACTGGGAC	IGLV1-51	1	0.0454545454545455	IGLV1	IGLV1-51*02_1	A2C,A4G
IGLV1-51*02	NA	NA	NA	NA	ggtcctgggcc	NANA	1	2	CCGGGTCCTGGGACACGTCACTTACTCTTCCCACTCCTCCTCTCCCCTCGTCCAGTACTACTTCTAACAGGGCTCAGGACGGAAGACGCGAGTGTCGACTTCGTCTCGA	IGLV1-51	21	0.954545454545455	IGLV1	IGLV1-51*02_2	A2C,A4G
IGLV1-51*01	NA	NA	NA	NA	NA	NA	1	2	CCGGGTCCTGGGACACGTCACTTACTCTTCCCACTCCTCCTCTCCCCTCGTCCAGTACTACTTCTAACAGGGCTCAGGACGGAAGACGCGAGTGTCGACTTCGTCTCGA	IGLV1-51	21	0.954545454545455	IGLV1	IGLV1-51*02_2	A2C,A4G
IGLV3-16*01	NA	NA	NA	NA	NA	NA	1	2	CCGGGTCCTGGGACACGTCACTTACTCTTCCCACTCCTCCTCTCCCCTCGTCCAGTACTACTTCTAACAGGGCTCAGGACGGAAGACGCGAGTGTCGACTTCGTCTCGA	IGLV1-51	21	0.954545454545455	IGLV1	IGLV1-51*02_2	A2C,A4G
IGLV3-16*01	NA	NA	NA	NA	NA	NA	1	2	CCGGGTCCTGGGACACGTCACTTACTCTTCCCACTCCTCCTCTCCCCTCGTCCAGTACTACTTCTAACAGGGCTCAGGACGGAAGACGCGAGTGTCGACTTCGTCTCGA	IGLV1-51	21	0.954545454545455	IGLV1	IGLV1-51*02_2	A2C,A4G
IGLV3-16*01	NA	NA	NA	NA	NA	NA	1	2	CCGGGTCCTGGGACACGTCACTTACTCTTCCCACTCCTCCTCTCCCCTCGTCCAGTACTACTTCTAACAGGGCTCAGGACGGAAGACGCGAGTGTCGACTTCGTCTCGA	IGLV1-51	21	0.954545454545455	IGLV1	IGLV1-51*02_2	A2C,A4G
IGLV3-9*01XT5	NA	NA	NA	NA	NA	NA	1	2	CCGGGTCCTGGGACACGTCACTTACTCTTCCCACTCCTCCTCTCCCCTCGTCCAGTACTACTTCTAACAGGGCTCAGGACGGAAGACGCGAGTGTCGACTTCGTCTCGA	IGLV1-51	21	0.954545454545455	IGLV1	IGLV1-51*02_2	A2C,A4G
IGLV3-9*01XT5	NA	NA	NA	NA	NA	NA	1	2	CCGGGTCCTGGGACACGTCACTTACTCTTCCCACTCCTCCTCTCCCCTCGTCCAGTACTACTTCTAACAGGGCTCAGGACGGAAGACGCGAGTGTCGACTTCGTCTCGA	IGLV1-51	21	0.954545454545455	IGLV1	IGLV1-51*02_2	A2C,A4G
IGLV3-9*01XT5	NA	NA	NA	NA	NA	NA	1	2	CCGGGTCCTGGGACACGTCACTTACTCTTCCCACTCCTCCTCTCCCCTCGTCCAGTACTACTTCTAACAGGGCTCAGGACGGAAGACGCGAGTGTCGACTTCGTCTCGA	IGLV1-51	21	0.954545454545455	IGLV1	IGLV1-51*02_2	A2C,A4G
IGLV7-43*01	cccctgcacaggtgctcattgactcatgtaacgttagagcagctgcttcctcccacaggacaaatccacagcacacagcctccctggctggcccctcacagtgtagctgctctcaggcctgtggacccaggtggtgataaaggcagtaaagatttgcataaagcagcacacagcacaccccctccatggagagagctcaataggagataaagagccatcagaatccagccccagctctggcgccaggggtcccttccaatatcagcacc	atggcctggactcctctctttctgttcctcctcacttgctgcccagggtccaattct	atggcctggactcctctctttctgttcctcctcacttgctgcccag	gttaagagagatttcaaataccagcctttggagggatccttctgtctgcccttctaatttctaacatgtgtctgttttttgtttcag	ggtccaattct	TCTTAACCTGGGACCCGTCGTTCACTCCTCCTTGTCTTTCTCTCCTCAGGTCCGGTACCACGACTATAACCTTCCCTGGGGACCGCGGTCTCGACCCCGACCTAAGACTACCGAGAAATAGAGGATAACTCGAGAGAGGTACCTCCCCCACACGACACACGACGAAATACGTTTAGAAATGACGGAAATAGTGGTGGACCCAGGTGTCCGGACTCTCGTCGATGTGACACTCCCCGGTCGGTCCCTCCGACACACGACACCTAAACAGGACACCCTCCTTCGTCGACGAGATTGCAATGTACTCAGTTACTCGTGGACACGTCCCC	1	1	TCTTAACCTGGGACCCGTCGTTCACTCCTCCTTGTCTTTCTCTCCTCAGGTCCGGTACCACGACTATAACCTTCCCTGGGGACCGCGGA	IGLV7-43	1	0.00609756097560976	IGLV7	IGLV7-43*01_1	T89A
IGLV7-43*01	cccctgcacaggtgctcattgactcatgtaacgttagagcagctgcttcctcccacaggacaaatccacagcacacagcctccctggctggcccctcacagtgtagctgctctcaggcctgtggacccaggtggtgataaaggcagtaaagatttgcataaagcagcacacagcacaccccctccatggagagagctcaataggagataaagagccatcagaatccagccccagctctggcgccaggggtcccttccaatatcagcacc	atggcctggactcctctctttctgttcctcctcacttgctgcccagggtccaattct	atggcctggactcctctctttctgttcctcctcacttgctgcccag	gttaagagagatttcaaataccagcctttggagggatccttctgtctgcccttctaatttctaacatgtgtctgttttttgtttcag	ggtccaattct	TCTTAACCTGGGACCCGTCGTTCACTCCTCCTTGTCTTTCTCTCCTCAGGTCCGGTACCACGACTATAACCTTCCCTGGGGACCGCGGTCTCGACCCCGACCTAAGACTACCGAGAAATAGAGGATAACTCGAGAGAGGTACCTCCCCCACACGACACACGACGAAATACGTTTAGAAATGACGGAAATAGTGGTGGACCCAGGTGTCCGGACTCTCGTCGATGTGACACTCCCCGGTCGGTCCCTCCGACACACGACACCTAAACAGGACACCCTCCTTCGTCGACGAGATTGCAATGTACTCAGTTACTCGTGGACACGTCCCC	2	2	TCTTAACCTGGGACCCGTCGTTCACTCCTCCTTGTCTTTCTCTCCTCAGGTCCGGTACCACGACTATAACCTTCCCTGGGGACCGCGGC	IGLV7-43	1	0.00609756097560976	IGLV7	IGLV7-43*01_2	T89C
IGLV7-43*01	cccctgcacaggtgctcattgactcatgtaacgttagagcagctgcttcctcccacaggacaaatccacagcacacagcctccctggctggcccctcacagtgtagctgctctcaggcctgtggacccaggtggtgataaaggcagtaaagatttgcataaagcagcacacagcacaccccctccatggagagagctcaataggagataaagagccatcagaatccagccccagctctggcgccaggggtcccttccaatatcagcacc	atggcctggactcctctctttctgttcctcctcacttgctgcccagggtccaattct	atggcctggactcctctctttctgttcctcctcacttgctgcccag	gttaagagagatttcaaataccagcctttggagggatccttctgtctgcccttctaatttctaacatgtgtctgttttttgtttcag	ggtccaattct	TCTTAACCTGGGACCCGTCGTTCACTCCTCCTTGTCTTTCTCTCCTCAGGTCCGGTACCACGACTATAACCTTCCCTGGGGACCGCGGTCTCGACCCCGACCTAAGACTACCGAGAAATAGAGGATAACTCGAGAGAGGTACCTCCCCCACACGACACACGACGAAATACGTTTAGAAATGACGGAAATAGTGGTGGACCCAGGTGTCCGGACTCTCGTCGATGTGACACTCCCCGGTCGGTCCCTCCGACACACGACACCTAAACAGGACACCCTCCTTCGTCGACGAGATTGCAATGTACTCAGTTACTCGTGGACACGTCCCC	3	3	TCTTAACCTGGGACCCGTCGTTCACTCCTCCTTGTCTTTCTCTCCTCAGGTCCGGTACCACGACTATAACCTTCCCTGGGGACCGCGGG	IGLV7-43	73	0.445121951219512	IGLV7	IGLV7-43*01_3	T89G
IGLV7-43*01	cccctgcacaggtgctcattgactcatgtaacgttagagcagctgcttcctcccacaggacaaatccacagcacacagcctccctggctggcccctcacagtgtagctgctctcaggcctgtggacccaggtggtgataaaggcagtaaagatttgcataaagcagcacacagcacaccccctccatggagagagctcaataggagataaagagccatcagaatccagccccagctctggcgccaggggtcccttccaatatcagcacc	atggcctggactcctctctttctgttcctcctcacttgctgcccagggtccaattct	atggcctggactcctctctttctgttcctcctcacttgctgcccag	gttaagagagatttcaaataccagcctttggagggatccttctgtctgcccttctaatttctaacatgtgtctgttttttgtttcag	ggtccaattct	TCTTAACCTGGGACCCGTCGTTCACTCCTCCTTGTCTTTCTCTCCTCAGGTCCGGTACCACGACTATAACCTTCCCTGGGGACCGCGGTCTCGACCCCGACCTAAGACTACCGAGAAATAGAGGATAACTCGAGAGAGGTACCTCCCCCACACGACACACGACGAAATACGTTTAGAAATGACGGAAATAGTGGTGGACCCAGGTGTCCGGACTCTCGTCGATGTGACACTCCCCGGTCGGTCCCTCCGACACACGACACCTAAACAGGACACCCTCCTTCGTCGACGAGATTGCAATGTACTCAGTTACTCGTGGACACGTCCCC	76	4	TCTTAACCTGGGACCCGTCGTTCACTCCTCCTTGTCTTTCTCTCCTCAGGTCCGGTACCACGACTATAACCTTCCCTGGGGACCGCGGT	IGLV7-43	89	0.542682926829268	IGLV7	IGLV7-43*01_4
IGLV1-36*01	NA	NA	NA	NA	NA	NA	76	4	TCTTAACCTGGGACCCGTCGTTCACTCCTCCTTGTCTTTCTCTCCTCAGGTCCGGTACCACGACTATAACCTTCCCTGGGGACCGCGGT	IGLV7-43	89	0.542682926829268	IGLV7	IGLV7-43*01_4
IGLV1-36*01	NA	NA	NA	NA	NA	NA	76	4	TCTTAACCTGGGACCCGTCGTTCACTCCTCCTTGTCTTTCTCTCCTCAGGTCCGGTACCACGACTATAACCTTCCCTGGGGACCGCGGT	IGLV7-43	89	0.542682926829268	IGLV7	IGLV7-43*01_4
IGLV1-36*01	NA	NA	NA	NA	NA	NA	76	4	TCTTAACCTGGGACCCGTCGTTCACTCCTCCTTGTCTTTCTCTCCTCAGGTCCGGTACCACGACTATAACCTTCCCTGGGGACCGCGGT	IGLV7-43	89	0.542682926829268	IGLV7	IGLV7-43*01_4
IGLV1-36*01	NA	NA	NA	NA	NA	NA	76	4	TCTTAACCTGGGACCCGTCGTTCACTCCTCCTTGTCTTTCTCTCCTCAGGTCCGGTACCACGACTATAACCTTCCCTGGGGACCGCGGT	IGLV7-43	89	0.542682926829268	IGLV7	IGLV7-43*01_4
IGLV9-49*01	NA	NA	NA	NA	NA	NA	76	4	TCTTAACCTGGGACCCGTCGTTCACTCCTCCTTGTCTTTCTCTCCTCAGGTCCGGTACCACGACTATAACCTTCCCTGGGGACCGCGGT	IGLV7-43	89	0.542682926829268	IGLV7	IGLV7-43*01_4
IGLV9-49*01	NA	NA	NA	NA	NA	NA	76	4	TCTTAACCTGGGACCCGTCGTTCACTCCTCCTTGTCTTTCTCTCCTCAGGTCCGGTACCACGACTATAACCTTCCCTGGGGACCGCGGT	IGLV7-43	89	0.542682926829268	IGLV7	IGLV7-43*01_4
IGLV5-45*03	aagttttgcctttggatttggttagcaggagaaggatatggatatgaaaatacaaatggatcacacatacctccccatggcccagagtcttgagtgcctagctgctctctgcagctcctaatcacagcctctgttcactcatttatggtctgattcccatggatccatacatgctggatcccatgggcttatgtggagaaagtggagagaaggtgatggccctgctaaaaaaaccacaggaagcaagttgataatgaagcaaattctgggcacaaaatctctcaagagcaaataaactgcagaatatgggtgagttgggaaaatttctggcaatatttatataactaagaaggtttacattacatatacttcaacaaaatattaattctaaagcttcca…	atggcctggactcctctcctcctcctgttcctctctcactgcacaggttccctctcg	atggcctggactcctctcctcctcctgttcctctctcactgcacag	gtaggaatagacttcagagaccagggtcagccacccagcctgattctgactcttctggcaaagatccctgaaaaactttaccctggtttctgccttagcacccattaatgtctgtgtttccag	gttccctctcg	GCTCTCCCTTGGACACGTCACTCTCTCCTTGTCCTCCTCCTCTCCTCAGGTCCGGTACCACCTGTGTTGGAGAATGGGGGCGTCACCCTGACCCGACGGGGTCCGGAGGAAAAGAAGGGTGACAACGTCTCCTCCCCAACGAGTACGTTTACACAAAGGCGGGTCCCTGACGGCCCGGGGAGGAACTCTGGACCCCTACGTCGAGTCGAGAGAGACGTCTGACTCGTCCTCCTTCCGAACGAAAAGAAAAACGTTCCGGGACCCTCCTTCGTGGACAACTCTGGTATGTGTCCAGGGACGAGTCCCTTGAGACGGTCCGGTCTCCCCTGTGTCGACGGCTCACAGGTAGTCACTCGTGTCCCGGGTCGGAGTTCCGGACCTAAAGAGACTCACTTACGA…	1	1	GCTCTCCCTTGGACACGTCACTCTCTCCTTGTCCTCCTCCTCTCCTCAGGTCCGGTACCACCTGTGTTGGAGAATGGGGGCGG	IGLV5-45	2	0.0571428571428571	IGLV5	IGLV5-45*03_1	T83G
IGLV5-45*03	aagttttgcctttggatttggttagcaggagaaggatatggatatgaaaatacaaatggatcacacatacctccccatggcccagagtcttgagtgcctagctgctctctgcagctcctaatcacagcctctgttcactcatttatggtctgattcccatggatccatacatgctggatcccatgggcttatgtggagaaagtggagagaaggtgatggccctgctaaaaaaaccacaggaagcaagttgataatgaagcaaattctgggcacaaaatctctcaagagcaaataaactgcagaatatgggtgagttgggaaaatttctggcaatatttatataactaagaaggtttacattacatatacttcaacaaaatattaattctaaagcttcca…	atggcctggactcctctcctcctcctgttcctctctcactgcacaggttccctctcg	atggcctggactcctctcctcctcctgttcctctctcactgcacag	gtaggaatagacttcagagaccagggtcagccacccagcctgattctgactcttctggcaaagatccctgaaaaactttaccctggtttctgccttagcacccattaatgtctgtgtttccag	gttccctctcg	GCTCTCCCTTGGACACGTCACTCTCTCCTTGTCCTCCTCCTCTCCTCAGGTCCGGTACCACCTGTGTTGGAGAATGGGGGCGTCACCCTGACCCGACGGGGTCCGGAGGAAAAGAAGGGTGACAACGTCTCCTCCCCAACGAGTACGTTTACACAAAGGCGGGTCCCTGACGGCCCGGGGAGGAACTCTGGACCCCTACGTCGAGTCGAGAGAGACGTCTGACTCGTCCTCCTTCCGAACGAAAAGAAAAACGTTCCGGGACCCTCCTTCGTGGACAACTCTGGTATGTGTCCAGGGACGAGTCCCTTGAGACGGTCCGGTCTCCCCTGTGTCGACGGCTCACAGGTAGTCACTCGTGTCCCGGGTCGGAGTTCCGGACCTAAAGAGACTCACTTACGA…	3	2	GCTCTCCCTTGGACACGTCACTCTCTCCTTGTCCTCCTCCTCTCCTCAGGTCCGGTACCACCTGTGTTGGAGAATGGGGGCGT	IGLV5-45	33	0.942857142857143	IGLV5	IGLV5-45*03_2
IGLV5-45*01	NA	NA	NA	NA	NA	NA	3	2	GCTCTCCCTTGGACACGTCACTCTCTCCTTGTCCTCCTCCTCTCCTCAGGTCCGGTACCACCTGTGTTGGAGAATGGGGGCGT	IGLV5-45	33	0.942857142857143	IGLV5	IGLV5-45*03_2
IGLV5-45*02	NA	NA	NA	NA	NA	NA	3	2	GCTCTCCCTTGGACACGTCACTCTCTCCTTGTCCTCCTCCTCTCCTCAGGTCCGGTACCACCTGTGTTGGAGAATGGGGGCGT	IGLV5-45	33	0.942857142857143	IGLV5	IGLV5-45*03_2
IGLV5-45*02	NA	NA	NA	NA	NA	NA	3	2	GCTCTCCCTTGGACACGTCACTCTCTCCTTGTCCTCCTCCTCTCCTCAGGTCCGGTACCACCTGTGTTGGAGAATGGGGGCGT	IGLV5-45	33	0.942857142857143	IGLV5	IGLV5-45*03_2
IGLV5-45*02	NA	NA	NA	NA	NA	NA	3	2	GCTCTCCCTTGGACACGTCACTCTCTCCTTGTCCTCCTCCTCTCCTCAGGTCCGGTACCACCTGTGTTGGAGAATGGGGGCGT	IGLV5-45	33	0.942857142857143	IGLV5	IGLV5-45*03_2
IGLV4-60*03XT5	NA	NA	NA	NA	NA	NA	3	2	GCTCTCCCTTGGACACGTCACTCTCTCCTTGTCCTCCTCCTCTCCTCAGGTCCGGTACCACCTGTGTTGGAGAATGGGGGCGT	IGLV5-45	33	0.942857142857143	IGLV5	IGLV5-45*03_2
IGLV4-60*02	atttttttttttttaagaaatagaaatgaatgcaaacacaactcaaacctcctcttgatccaacatccctgctggctcctgcccaatttctgcactggcttcttctccagtcttttcccaagcatggaccctcctcaccctctctgcttccccatctcaaactcacaacttcccttctcagttctcctgtttctctccctttcattccacttccttcttctctgtgacctccttagacaatcaccaaaatatttctagaagaaaagccatgggtatttttcatcttttcttgaaagttgtcactcacattccctcttcgttcttcagcctctcttaccccttactacaaaagatgcctgaggccactgtttctcttttccatcccctcaaatagcttct…	atggcctggaccccactcctcctcctcttccctctcctcctccactgcacagggtctctctcc	atggcctggaccccactcctcctcctcttccctctcctcctccactgcacag	gtcaggaggaccctcagcatcctcatgccccagctcactgacaccatctcccaaactcataccagaaatgttgtttgctcttgtccttccttcaggccataatgagcgtctctgttttcag	ggtctctctcc	CCTCTCTCTGGGACACGTCACCTCCTCCTCTCCCTTCTCCTCCTCCTCACCCCAGGTCCGGTACCACGTCTGAGGGGTCTCGAGACGACTCCGTCGGTGCGACGTCCAGAGAGAATAGGTGGGAGATCGGAGTTTCCTCTCCCTCCCCGGGAAGTACGTTTACACGAGGAGAAGGGGACGAATTGGATTGAGAGGGACCCGGACACATGTCGGAGACACCGACCCACTGTGATGATCCTCCTCAGTCGGACCCGACTCGAACCGGACTTCGAGGGGTTCGTGGGTCTCTCCTGGGTCGACGACCGGGGTCACTCGGCACTCCGTTTTGTTTCAAGTACCTGAAATAAAGGGTCGACTCTCGGCGTGTCTCGGGGGTGGTCGTCGGGGTAACACGAGAGA…	1	1	CCTCTCTCTGGGACACGTCACCTCCTCCTCTCCCTTCTCCTCCTCCTCACCCCAGGTCCGGTACCACGTCTGAGGGGTCTCGAGACGA	IGLV4-60	29	1	IGLV4
IGLV10-54*01	NA	NA	NA	NA	NA	NA	1	1	CCTCTCTCTGGGACACGTCACCTCCTCCTCTCCCTTCTCCTCCTCCTCACCCCAGGTCCGGTACCACGTCTGAGGGGTCTCGAGACGA	IGLV4-60	29	1	IGLV4
IGLV10-54*01	NA	NA	NA	NA	NA	NA	1	1	CCTCTCTCTGGGACACGTCACCTCCTCCTCTCCCTTCTCCTCCTCCTCACCCCAGGTCCGGTACCACGTCTGAGGGGTCTCGAGACGA	IGLV4-60	29	1	IGLV4
IGLV10-54*01	NA	NA	NA	NA	NA	NA	1	1	CCTCTCTCTGGGACACGTCACCTCCTCCTCTCCCTTCTCCTCCTCCTCACCCCAGGTCCGGTACCACGTCTGAGGGGTCTCGAGACGA	IGLV4-60	29	1	IGLV4
IGLV10-54*01	NA	NA	NA	NA	NA	NA	1	1	CCTCTCTCTGGGACACGTCACCTCCTCCTCTCCCTTCTCCTCCTCCTCACCCCAGGTCCGGTACCACGTCTGAGGGGTCTCGAGACGA	IGLV4-60	29	1	IGLV4
IGLV10-54*01	NA	NA	NA	NA	NA	NA	1	1	CCTCTCTCTGGGACACGTCACCTCCTCCTCTCCCTTCTCCTCCTCCTCACCCCAGGTCCGGTACCACGTCTGAGGGGTCTCGAGACGA	IGLV4-60	29	1	IGLV4
IGLV10-54*01	NA	NA	NA	NA	NA	NA	1	1	CCTCTCTCTGGGACACGTCACCTCCTCCTCTCCCTTCTCCTCCTCCTCACCCCAGGTCCGGTACCACGTCTGAGGGGTCTCGAGACGA	IGLV4-60	29	1	IGLV4
IGLV10-54*01	NA	NA	NA	NA	NA	NA	1	1	CCTCTCTCTGGGACACGTCACCTCCTCCTCTCCCTTCTCCTCCTCCTCACCCCAGGTCCGGTACCACGTCTGAGGGGTCTCGAGACGA	IGLV4-60	29	1	IGLV4
IGLV3-27*01	gcacagaatggggctggactgtctggtcctcaacttctgaggtgacaggtgctgtggaggcacgtggaagaaaaaagctcctgggctgagtctcctccaccagctgggggcagcagagctgcagccaggagcagtcaggattaaggctggggctgcccagctggggcaaagagaaggccagcctggcgttcaacaggtgtccaagaatcagtcttcagactgaaagtgagtgcagttcatcctatcccctcaggctgcagtgaccattctctgagggtcagactcatacagtgtcaccccaggacactgacagaagcccggcacagtgaaggcctcacctgggaaatgcagctggaggaggctgggaccaggtgtcaactggggcagcttactcaggaa…	atggcctggatccctctcctgctccccctcctcattctctgcacagtctctgtggcc	atggcctggatccctctcctgctccccctcctcattctctgcacag	gtgctgcccctaggctcagtctccacagaccccaagttgagcctgacctgaatcctgagcaaagccctgccactgcctctgggggggattcctggcaatgcgtcctttgtcctcaagccccctctcctgtcttttcttgcag	tctctgtggcc	CCGGTGTCTCTGACACGTCTCTTACTCCTCCCCCTCGTCCTCTCCCTAGGTCCGGTACCACTCTGTAAGTCTCGAGACGGAGGACTCGGATGTCGTGTCGACCCGAGGGGTCCGGAGAGAATAAGGGAGAGGTCGAAAACCCCCGTCAGTCACAAACCGCAAATACGTTTAAATGTAGGAGACGCTAAGGAGGACCTCTCTACAGTGAGTTTGGTCGACACTCCCGTCGTGTCCGTTGTCCTCCTTCTTCGTCCCAGAGTCTAATCTTTTAGTCGACGTCGGAAGTTCGGGACACTAGTGTCAGTGGAAAGACCCTTAATTAGAGTACTGGTGACAGGGTTTGGAGCGACTGGACCCCAGACAGGACCCGGTCCGAGTCGTCTCGACACCTGGAAGGTC…	1	1	CCGGTGTCTCTGACACGTCTCTTACTCCTCCCCCTCGTCCTCTCCCTAGGTCCGGTACCACTCTGTAAGTCTCGAGACGGAGGACTCGGAG	IGLV3-27	3	0.0508474576271186	IGLV3	IGLV3-27*01_1	T91G
IGLV3-27*01	gcacagaatggggctggactgtctggtcctcaacttctgaggtgacaggtgctgtggaggcacgtggaagaaaaaagctcctgggctgagtctcctccaccagctgggggcagcagagctgcagccaggagcagtcaggattaaggctggggctgcccagctggggcaaagagaaggccagcctggcgttcaacaggtgtccaagaatcagtcttcagactgaaagtgagtgcagttcatcctatcccctcaggctgcagtgaccattctctgagggtcagactcatacagtgtcaccccaggacactgacagaagcccggcacagtgaaggcctcacctgggaaatgcagctggaggaggctgggaccaggtgtcaactggggcagcttactcaggaa…	atggcctggatccctctcctgctccccctcctcattctctgcacagtctctgtggcc	atggcctggatccctctcctgctccccctcctcattctctgcacag	gtgctgcccctaggctcagtctccacagaccccaagttgagcctgacctgaatcctgagcaaagccctgccactgcctctgggggggattcctggcaatgcgtcctttgtcctcaagccccctctcctgtcttttcttgcag	tctctgtggcc	CCGGTGTCTCTGACACGTCTCTTACTCCTCCCCCTCGTCCTCTCCCTAGGTCCGGTACCACTCTGTAAGTCTCGAGACGGAGGACTCGGATGTCGTGTCGACCCGAGGGGTCCGGAGAGAATAAGGGAGAGGTCGAAAACCCCCGTCAGTCACAAACCGCAAATACGTTTAAATGTAGGAGACGCTAAGGAGGACCTCTCTACAGTGAGTTTGGTCGACACTCCCGTCGTGTCCGTTGTCCTCCTTCTTCGTCCCAGAGTCTAATCTTTTAGTCGACGTCGGAAGTTCGGGACACTAGTGTCAGTGGAAAGACCCTTAATTAGAGTACTGGTGACAGGGTTTGGAGCGACTGGACCCCAGACAGGACCCGGTCCGAGTCGTCTCGACACCTGGAAGGTC…	4	2	CCGGTGTCTCTGACACGTCTCTTACTCCTCCCCCTCGTCCTCTCCCTAGGTCCGGTACCACTCTGTAAGTCTCGAGACGGAGGACTCGGAT	IGLV3-27	56	0.949152542372881	IGLV3	IGLV3-27*01_2
IGLV5-37*01	NA	NA	NA	NA	NA	NA	4	2	CCGGTGTCTCTGACACGTCTCTTACTCCTCCCCCTCGTCCTCTCCCTAGGTCCGGTACCACTCTGTAAGTCTCGAGACGGAGGACTCGGAT	IGLV3-27	56	0.949152542372881	IGLV3	IGLV3-27*01_2
IGLV5-37*01	NA	NA	NA	NA	NA	NA	4	2	CCGGTGTCTCTGACACGTCTCTTACTCCTCCCCCTCGTCCTCTCCCTAGGTCCGGTACCACTCTGTAAGTCTCGAGACGGAGGACTCGGAT	IGLV3-27	56	0.949152542372881	IGLV3	IGLV3-27*01_2
IGLV5-37*01	NA	NA	NA	NA	NA	NA	4	2	CCGGTGTCTCTGACACGTCTCTTACTCCTCCCCCTCGTCCTCTCCCTAGGTCCGGTACCACTCTGTAAGTCTCGAGACGGAGGACTCGGAT	IGLV3-27	56	0.949152542372881	IGLV3	IGLV3-27*01_2
IGLV5-52*01	NA	NA	NA	NA	NA	NA	4	2	CCGGTGTCTCTGACACGTCTCTTACTCCTCCCCCTCGTCCTCTCCCTAGGTCCGGTACCACTCTGTAAGTCTCGAGACGGAGGACTCGGAT	IGLV3-27	56	0.949152542372881	IGLV3	IGLV3-27*01_2
IGLV3-22*01	NA	NA	NA	NA	NA	NA	4	2	CCGGTGTCTCTGACACGTCTCTTACTCCTCCCCCTCGTCCTCTCCCTAGGTCCGGTACCACTCTGTAAGTCTCGAGACGGAGGACTCGGAT	IGLV3-27	56	0.949152542372881	IGLV3	IGLV3-27*01_2
IGLV3-22*01	NA	NA	NA	NA	NA	NA	4	2	CCGGTGTCTCTGACACGTCTCTTACTCCTCCCCCTCGTCCTCTCCCTAGGTCCGGTACCACTCTGTAAGTCTCGAGACGGAGGACTCGGAT	IGLV3-27	56	0.949152542372881	IGLV3	IGLV3-27*01_2
