# Supplementary material for: Germline polymorphisms and alternative splicing of human immunoglobulin light chain genes
Source: iScience. 2021 Sep 29;24(10):103192. doi: 10.1016/j.isci.2021.103192 (PMC8517844; doi:10.1016/j.isci.2021.103192)
Supplement: Data S2. Upstream sequences summary [file mmc3.zip › README.txt]

The first seven columns of the tsv table in Data File S2 are reference sequences obtained from IMGT/GENE-DB (ALLELE, REF_UTR5_SEQ, REF_LEADER_SEQ, REF_L1_SEQ, REF_INTRON_SEQ, REF_L2_SEQ, REF_FULL_3to5).  CONS is the 3’-5’ nucleotide sequence of an upstream variant detected by clustering, and the ALLELE_CONS is the variant name assigned to this consensus sequence. The different upstream variants identified for the same V allele are distinguished by an underscore followed by a number. The column CLUSTER_COUNT represents the number of individuals in whom the upstream variant was detected. The FRAC column shows the fraction of the total sequences assigned to the same germline allele that carry this upstream polymorphism(s).  The VAR column shows the mismatch between the respective sequences of columns REF_FULL_3to5 and CONS. The polymorphisms number is the nucleotide number within the 3’-5’ upstream sequence, and the letters represent the nucleotide change.
